# Supplementary material for: Form II of adipic acid–nicotinohydrazide (1/2)
Source: Acta Crystallogr Sect E Struct Rep Online. 2011 Dec 21;68(Pt 1):o190. doi: 10.1107/S1600536811054043 (PMC3254528; doi:10.1107/S1600536811054043)
Supplement: Supplementary file 1 [file e-68-0o190-sup1.cif]

##############################################################################
#                                                                            #
# This CIF contains the data in a paper accepted for publication in          #
# Acta Crystallographica Section E. It conforms to the requirements of       #
# Notes for Authors for Acta Crystallographica Section E, and has been       #
# peer reviewed under the auspices of the IUCr Commission on Journals.       #
#                                                                            #
# Full details of the Crystallographic Information File format               #
# are given in the paper "The Crystallographic Information File (CIF):       #
# a New Standard Archive File for Crystallography" by S. R. Hall, F. H.      #
# Allen and I. D. Brown [Acta Cryst. (1991), A47, 655-685].                  #
#                                                                            #
# The current version of the core CIF dictionary is obtainable from          #
# ftp://ftp.iucr.org/pub/cif_core.dic.                                       #
#                                                                            #
# Software is freely available for graphical display of the structure(s)     #
# in this CIF. For information consult the CIF software page                 #
# http://www.iucr.org/resources/cif/software.                                #
#                                                                            #
# This file may be used for bona fide research purposes within the           #
# scientific community so long as proper attribution is given to the journal # 
# article from which it was obtained.                                        #
#                                                                            #
##############################################################################
data_global
_audit_creation_method     'WinGX routine CIF_UPDATE'
_audit_conform_dict_name     cif_core.dic
_audit_conform_dict_version     2.3
_journal_date_recd_electronic     2011-12-12
_journal_date_accepted     2011-12-15
_journal_name_full     'Acta Crystallographica, Section E'
_journal_year     2012
_journal_volume     68
_journal_issue      1
_journal_page_first     o190
_journal_page_last     o190
_journal_paper_category     QO
_journal_paper_doi     10.1107/S1600536811054043
_journal_coeditor_code     TK5035
_publ_contact_author_name     'Lemmerer*, Andreas'
_publ_contact_author_address
;
School of Chemistry
University of the Witwatersrand
Private Bag 3
P.O. Wits
2050
South Africa
;
_publ_contact_author_email     andreas.lemmerer@wits.ac.za
_publ_contact_author_fax     '27(11)7176749'
_publ_contact_author_phone     '27(11)7176711'
_publ_section_title
;
Form II of adipic acid--nicotinohydrazide (1/2)
;
loop_
    _publ_author_name
    _publ_author_address
    'Lemmerer, Andreas'
;
Molecular Sciences Institute
School of Chemistry
University of the Witwatersrand, Johannesburg
PO Wits 2050
South Africa
;
    'Bernstein, Joel'
;
Faculty of Science
NYU Abu Dhabi
PO Box 129188
Abu Dhabi
United Arab Emirates
;
    'Kahlenberg, Volker'
;
Institute of Mineralogy and Petrography
University of Innsbruck
Innsbruck 6020
Austria
;
data_I
_audit_creation_method     'WinGX routine CIF_UPDATE'
_chemical_name_systematic
;
adipic acid--nicotinohydrazide (1/2)
;
_chemical_formula_moiety     '2(C6 H7 N3 O), C6 H10 O4'
_chemical_formula_sum     'C18 H24 N6 O6'
_chemical_formula_iupac     '2C6 H7 N3 O, C6 H10 O4'
_chemical_formula_weight     420.43
_symmetry_cell_setting     monoclinic
_symmetry_space_group_name_H-M     'P 21/c'
_symmetry_space_group_name_Hall     '-P 2ybc'
loop_
    _space_group_symop_operation_xyz
    'x, y, z'
    '-x, y+1/2, -z+1/2'
    '-x, -y, -z'
    'x, -y-1/2, z-1/2'
_cell_length_a     15.9747(4)
_cell_length_b     7.3309(2)
_cell_length_c     8.7451(2)
_cell_angle_alpha     90
_cell_angle_beta     103.729(3)
_cell_angle_gamma     90
_cell_volume     994.87(4)
_cell_formula_units_Z     2
_cell_measurement_reflns_used     3572
_cell_measurement_theta_min     3.0659
_cell_measurement_theta_max     28.453
_cell_measurement_temperature     173(2)
_exptl_crystal_description     block
_exptl_crystal_colour     colourless
_exptl_crystal_size_max     0.32
_exptl_crystal_size_mid     0.28
_exptl_crystal_size_min     0.04
_exptl_crystal_density_diffrn     1.403
_exptl_crystal_density_method     'not measured'
_exptl_crystal_F_000     444
_exptl_absorpt_coefficient_mu     0.107
_exptl_absorpt_correction_type     multi-scan
_exptl_absorpt_process_details
;
(CrysAlis PRO; Oxford Diffraction, 2006)
;
_exptl_absorpt_correction_T_min     0.92
_exptl_absorpt_correction_T_max     0.98
_exptl_special_details
;
Absorption corrections were made using the program Crysalis
Empirical absorption correction using spherical harmonics,
 implemented in SCALE3 ABSPACK scaling algorithm in CrysAlisPro.
;
_diffrn_ambient_temperature     173(2)
_diffrn_radiation_type     MoK\a
_diffrn_radiation_wavelength     0.71073
_diffrn_measurement_device_type
;
Oxford Diffraction Xcalibur diffractometer with a Ruby
(Gemini ultra Mo) detector
;
_diffrn_measurement_method     '\w scans'
_diffrn_reflns_number     6207
_diffrn_reflns_av_R_equivalents     0.0204
_diffrn_reflns_theta_min     3.07
_diffrn_reflns_theta_max     25.5
_diffrn_reflns_theta_full     25.5
_diffrn_measured_fraction_theta_max     0.996
_diffrn_measured_fraction_theta_full     0.996
_diffrn_reflns_limit_h_min     -13
_diffrn_reflns_limit_h_max     19
_diffrn_reflns_limit_k_min     -8
_diffrn_reflns_limit_k_max     8
_diffrn_reflns_limit_l_min     -10
_diffrn_reflns_limit_l_max     9
_diffrn_standards_number     0
_diffrn_standards_interval_count     0
_diffrn_standards_interval_time     0
_diffrn_standards_decay_%     0
_reflns_number_total     1845
_reflns_number_gt     1487
_reflns_threshold_expression     I>2\s(I)
_refine_ls_structure_factor_coef     Fsqd
_refine_ls_matrix_type     full
_refine_ls_R_factor_gt     0.0291
_refine_ls_wR_factor_ref     0.0768
_refine_ls_goodness_of_fit_ref     1.022
_refine_ls_restrained_S_all     1.022
_refine_ls_number_reflns     1845
_refine_ls_number_parameters     153
_refine_ls_number_restraints     0
_refine_ls_hydrogen_treatment     mixed
_refine_ls_weighting_scheme     calc
_refine_ls_weighting_details
                 'calc w=1/[\s^2^(Fo^2^)+(0.0480P)^2^] where P=(Fo^2^+2Fc^2^)/3'
_refine_ls_shift/su_max     0
_refine_diff_density_max     0.177
_refine_diff_density_min     -0.138
_refine_ls_extinction_method     'SHELXL97 (Sheldrick, 2008)'
_refine_ls_extinction_coef     0.0095(18)
_refine_ls_extinction_expression
                                    Fc^*^=kFc[1+0.001xFc^2^\l^3^/sin(2\q)]^-1/4^
loop_
    _atom_type_symbol
    _atom_type_description
    _atom_type_scat_dispersion_real
    _atom_type_scat_dispersion_imag
    _atom_type_scat_source
    C C 0.0033 0.0016 'International Tables Vol C Tables 4.2.6.8 and 6.1.1.4'
    H H 0 0 'International Tables Vol C Tables 4.2.6.8 and 6.1.1.4'
    N N 0.0061 0.0033 'International Tables Vol C Tables 4.2.6.8 and 6.1.1.4'
    O O 0.0106 0.006 'International Tables Vol C Tables 4.2.6.8 and 6.1.1.4'
_computing_data_collection
;
CrysAlis PRO (Oxford Diffraction, 2006)
;
_computing_cell_refinement
;
CrysAlis PRO (Oxford Diffraction, 2006)
;
_computing_data_reduction
;
CrysAlis PRO (Oxford Diffraction, 2006)
;
_computing_structure_solution     'SHELXS97 (Sheldrick, 2008)'
_computing_structure_refinement     'SHELXL97 (Sheldrick, 2008)'
_computing_molecular_graphics
;
ORTEP-3 (Farrugia, 1997) and DIAMOND (Brandenburg, 1999)
;
_computing_publication_material
;
WinGX (Farrugia, 1999) and PLATON (Spek, 2009)
;
loop_
    _atom_site_type_symbol
    _atom_site_label
    _atom_site_fract_x
    _atom_site_fract_y
    _atom_site_fract_z
    _atom_site_U_iso_or_equiv
    _atom_site_adp_type
    _atom_site_calc_flag
    _atom_site_refinement_flags
    _atom_site_occupancy
    _atom_site_disorder_assembly
    _atom_site_disorder_group
    C C1 0.16016(7) 0.37907(15) 0.35826(13) 0.0237(3) Uani d . 1 . .
    C C2 0.22411(7) 0.44813(15) 0.47997(13) 0.0248(3) Uani d . 1 . .
    H H2A 0.2294 0.5767 0.4922 0.03 Uiso calc R 1 . .
    C C3 0.27134(8) 0.16066(15) 0.56223(15) 0.0296(3) Uani d . 1 . .
    H H3 0.3105 0.0841 0.6326 0.036 Uiso calc R 1 . .
    C C4 0.20920(8) 0.08110(15) 0.44526(15) 0.0317(3) Uani d . 1 . .
    H H4 0.2056 -0.0479 0.4355 0.038 Uiso calc R 1 . .
    C C5 0.15231(8) 0.19064(16) 0.34265(14) 0.0291(3) Uani d . 1 . .
    H H5 0.1082 0.1384 0.2622 0.035 Uiso calc R 1 . .
    C C6 0.09817(8) 0.49832(15) 0.24735(13) 0.0243(3) Uani d . 1 . .
    N N1 0.13026(7) 0.65323(12) 0.20370(11) 0.0259(2) Uani d . 1 . .
    H H1 0.1859(9) 0.6738(17) 0.2300(15) 0.030(3) Uiso d . 1 . .
    N N2 0.27881(6) 0.34156(13) 0.58100(11) 0.0276(3) Uani d . 1 . .
    N N3 0.07997(7) 0.77311(15) 0.09121(13) 0.0303(3) Uani d . 1 . .
    H H3A 0.0389(9) 0.8250(17) 0.1382(16) 0.036(4) Uiso d . 1 . .
    H H3B 0.0508(9) 0.7022(19) 0.0145(18) 0.042(4) Uiso d . 1 . .
    O O1 0.02225(5) 0.45309(11) 0.19861(10) 0.0327(2) Uani d . 1 . .
    C C7 0.38377(7) 0.67377(15) 0.82289(13) 0.0259(3) Uani d . 1 . .
    C C8 0.45756(8) 0.75709(16) 0.94010(16) 0.0352(3) Uani d . 1 . .
    H H8A 0.5119 0.7085 0.9206 0.042 Uiso calc R 1 . .
    H H8B 0.4543 0.7172 1.0467 0.042 Uiso calc R 1 . .
    C C9 0.46178(7) 0.96301(15) 0.93861(14) 0.0281(3) Uani d . 1 . .
    H H9A 0.4079 1.0133 0.9588 0.034 Uiso calc R 1 . .
    H H9B 0.466 1.0045 0.833 0.034 Uiso calc R 1 . .
    O O2 0.39428(6) 0.49783(11) 0.80455(11) 0.0341(2) Uani d . 1 . .
    O O3 0.32068(5) 0.75783(10) 0.75195(11) 0.0353(2) Uani d . 1 . .
    H H2 0.3478(12) 0.449(2) 0.727(2) 0.069(5) Uiso d . 1 . .
loop_
    _atom_site_aniso_label
    _atom_site_aniso_U_11
    _atom_site_aniso_U_22
    _atom_site_aniso_U_33
    _atom_site_aniso_U_12
    _atom_site_aniso_U_13
    _atom_site_aniso_U_23
    C1 0.0214(6) 0.0264(6) 0.0251(6) -0.0031(5) 0.0090(5) -0.0026(5)
    C2 0.0240(6) 0.0226(6) 0.0279(7) -0.0018(5) 0.0062(5) -0.0018(5)
    C3 0.0293(7) 0.0270(7) 0.0342(7) 0.0028(5) 0.0105(6) 0.0043(5)
    C4 0.0374(8) 0.0216(6) 0.0387(7) -0.0023(5) 0.0144(6) -0.0018(5)
    C5 0.0280(7) 0.0281(6) 0.0317(7) -0.0065(5) 0.0083(5) -0.0057(5)
    C6 0.0221(7) 0.0279(6) 0.0231(6) -0.0031(5) 0.0055(5) -0.0062(4)
    N1 0.0207(6) 0.0276(6) 0.0280(6) -0.0013(4) 0.0030(5) 0.0001(4)
    N2 0.0245(6) 0.0274(6) 0.0301(6) -0.0012(4) 0.0048(4) 0.0009(4)
    N3 0.0284(6) 0.0319(6) 0.0290(6) 0.0001(5) 0.0038(5) 0.0023(5)
    O1 0.0232(5) 0.0372(5) 0.0346(5) -0.0062(4) 0.0010(4) 0.0019(4)
    C7 0.0228(7) 0.0276(7) 0.0266(6) 0.0012(5) 0.0042(5) 0.0027(5)
    C8 0.0291(7) 0.0348(8) 0.0350(7) 0.0021(5) -0.0058(6) -0.0030(5)
    C9 0.0206(7) 0.0321(7) 0.0292(7) 0.0011(5) 0.0014(5) -0.0023(5)
    O2 0.0296(5) 0.0276(5) 0.0382(6) 0.0027(4) -0.0059(4) -0.0015(4)
    O3 0.0244(5) 0.0306(5) 0.0444(5) 0.0030(4) -0.0047(4) 0.0000(4)
_geom_special_details
;
All e.s.d.'s (except the e.s.d. in the dihedral angle between two l.s. planes)
are estimated using the full covariance matrix. The cell e.s.d.'s are taken
into account individually in the estimation of e.s.d.'s in distances, angles
and torsion angles; correlations between e.s.d.'s in cell parameters are only
used when they are defined by crystal symmetry. An approximate (isotropic)
treatment of cell e.s.d.'s is used for estimating e.s.d.'s involving l.s.
planes.
;
loop_
    _geom_bond_atom_site_label_1
    _geom_bond_atom_site_label_2
    _geom_bond_site_symmetry_2
    _geom_bond_distance
    _geom_bond_publ_flag
    C1 C2 . 1.3845(16) ?
    C1 C5 . 1.3908(15) ?
    C1 C6 . 1.4932(16) ?
    C2 N2 . 1.3371(15) ?
    C2 H2A . 0.95 ?
    C3 N2 . 1.3382(15) ?
    C3 C4 . 1.3747(18) ?
    C3 H3 . 0.95 ?
    C4 C5 . 1.3744(17) ?
    C4 H4 . 0.95 ?
    C5 H5 . 0.95 ?
    C6 O1 . 1.2317(14) ?
    C6 N1 . 1.3383(15) ?
    N1 N3 . 1.4178(14) ?
    N1 H1 . 0.877(14) ?
    N3 H3A . 0.934(14) ?
    N3 H3B . 0.888(15) ?
    C7 O3 . 1.2180(13) ?
    C7 O2 . 1.3154(13) ?
    C7 C8 . 1.4965(17) ?
    C8 C9 . 1.5113(16) ?
    C8 H8A . 0.99 ?
    C8 H8B . 0.99 ?
    C9 C9 3_677 1.522(2) ?
    C9 H9A . 0.99 ?
    C9 H9B . 0.99 ?
    O2 H2 . 0.950(19) ?
loop_
    _geom_angle_atom_site_label_1
    _geom_angle_atom_site_label_2
    _geom_angle_atom_site_label_3
    _geom_angle_site_symmetry_1
    _geom_angle_site_symmetry_3
    _geom_angle
    _geom_angle_publ_flag
    C2 C1 C5 . . 118.13(10) ?
    C2 C1 C6 . . 122.68(10) ?
    C5 C1 C6 . . 119.16(10) ?
    N2 C2 C1 . . 122.79(10) ?
    N2 C2 H2A . . 118.6 ?
    C1 C2 H2A . . 118.6 ?
    N2 C3 C4 . . 122.64(11) ?
    N2 C3 H3 . . 118.7 ?
    C4 C3 H3 . . 118.7 ?
    C5 C4 C3 . . 119.13(11) ?
    C5 C4 H4 . . 120.4 ?
    C3 C4 H4 . . 120.4 ?
    C4 C5 C1 . . 119.08(11) ?
    C4 C5 H5 . . 120.5 ?
    C1 C5 H5 . . 120.5 ?
    O1 C6 N1 . . 122.82(11) ?
    O1 C6 C1 . . 120.92(10) ?
    N1 C6 C1 . . 116.25(10) ?
    C6 N1 N3 . . 122.12(10) ?
    C6 N1 H1 . . 120.3(8) ?
    N3 N1 H1 . . 116.6(8) ?
    C2 N2 C3 . . 118.21(10) ?
    N1 N3 H3A . . 106.8(8) ?
    N1 N3 H3B . . 105.7(9) ?
    H3A N3 H3B . . 105.8(12) ?
    O3 C7 O2 . . 123.24(11) ?
    O3 C7 C8 . . 124.36(10) ?
    O2 C7 C8 . . 112.40(10) ?
    C7 C8 C9 . . 115.55(10) ?
    C7 C8 H8A . . 108.4 ?
    C9 C8 H8A . . 108.4 ?
    C7 C8 H8B . . 108.4 ?
    C9 C8 H8B . . 108.4 ?
    H8A C8 H8B . . 107.5 ?
    C8 C9 C9 . 3_677 112.33(12) ?
    C8 C9 H9A . . 109.1 ?
    C9 C9 H9A 3_677 . 109.1 ?
    C8 C9 H9B . . 109.1 ?
    C9 C9 H9B 3_677 . 109.1 ?
    H9A C9 H9B . . 107.9 ?
    C7 O2 H2 . . 110.9(10) ?
loop_
    _geom_torsion_atom_site_label_1
    _geom_torsion_atom_site_label_2
    _geom_torsion_atom_site_label_3
    _geom_torsion_atom_site_label_4
    _geom_torsion_site_symmetry_1
    _geom_torsion_site_symmetry_2
    _geom_torsion_site_symmetry_3
    _geom_torsion_site_symmetry_4
    _geom_torsion
    _geom_torsion_publ_flag
    C5 C1 C2 N2 . . . . 0.84(16) ?
    C6 C1 C2 N2 . . . . 178.88(10) ?
    N2 C3 C4 C5 . . . . 0.17(17) ?
    C3 C4 C5 C1 . . . . 1.15(17) ?
    C2 C1 C5 C4 . . . . -1.61(15) ?
    C6 C1 C5 C4 . . . . -179.73(10) ?
    C2 C1 C6 O1 . . . . -142.57(11) ?
    C5 C1 C6 O1 . . . . 35.46(15) ?
    C2 C1 C6 N1 . . . . 38.30(15) ?
    C5 C1 C6 N1 . . . . -143.68(10) ?
    O1 C6 N1 N3 . . . . -3.28(17) ?
    C1 C6 N1 N3 . . . . 175.83(10) ?
    C1 C2 N2 C3 . . . . 0.45(15) ?
    C4 C3 N2 C2 . . . . -0.97(15) ?
    O3 C7 C8 C9 . . . . -14.84(18) ?
    O2 C7 C8 C9 . . . . 165.28(10) ?
    C7 C8 C9 C9 . . . 3_677 179.74(12) ?
loop_
    _geom_hbond_atom_site_label_D
    _geom_hbond_atom_site_label_H
    _geom_hbond_atom_site_label_A
    _geom_hbond_site_symmetry_A
    _geom_hbond_distance_DH
    _geom_hbond_distance_HA
    _geom_hbond_distance_DA
    _geom_hbond_angle_DHA
    N1 H1 O3 4_575 0.877(14) 2.174(15) 3.0409(14) 169.7(11)
    N3 H3A O1 2 0.934(14) 2.129(14) 3.0349(14) 163.0(12)
    N3 H3B O1 3_565 0.888(15) 2.258(16) 3.1426(14) 173.7(13)
    O2 H2 N2 . 0.950(19) 1.671(19) 2.6126(13) 170.3(16)
    C2 H2A O3 . 0.95 2.73 3.3838(14) 126.2
_iucr_refine_instructions_details
;
TITL 9vNP446_p in P2(1)/c
CELL  0.71073  15.9747   7.3309   8.7451   90.000  103.729   90.000
ZERR     2.00   0.0004   0.0002   0.0002    0.000    0.003    0.000
LATT   1
SYMM  - X, 1/2 + Y, 1/2 - Z
SFAC  C    H    N    O
UNIT  36   48   12   12
MERG   2
OMIT    -2.00  51.00
OMIT    -1   2   1
OMIT     5   1   1
EQIV $2  x, -y+3/2, z-1/2
EQIV $3 -x, y+1/2, -z+1/2
EQIV $4  -x, -y+1, -z
HTAB N1 O3_$2
HTAB N3 O1_$3
HTAB N3 O1_$4
HTAB O2 N2
FMAP   2
PLAN    2
HTAB
ACTA
BOND
BOND   $H
CONF
L.S.   4
TEMP  -100.00
WGHT    0.048000
EXTI    0.009525
FVAR       0.16642
MOLE    1
C1    1    0.160160    0.379071    0.358256    11.00000    0.02137    0.02642 =
         0.02507   -0.00261    0.00901   -0.00307
C2    1    0.224114    0.448126    0.479966    11.00000    0.02402    0.02260 =
         0.02790   -0.00176    0.00622   -0.00183
AFIX  43
H2A   2    0.229362    0.576688    0.492222    11.00000   -1.20000
AFIX   0
C3    1    0.271335    0.160655    0.562231    11.00000    0.02930    0.02697 =
         0.03416    0.00426    0.01048    0.00277
AFIX  43
H3    2    0.310544    0.084129    0.632566    11.00000   -1.20000
AFIX   0
C4    1    0.209200    0.081103    0.445261    11.00000    0.03742    0.02162 =
         0.03871   -0.00176    0.01442   -0.00225
AFIX  43
H4    2    0.205631   -0.047892    0.435482    11.00000   -1.20000
AFIX   0
C5    1    0.152311    0.190643    0.342651    11.00000    0.02800    0.02812 =
         0.03168   -0.00567    0.00825   -0.00655
AFIX  43
H5    2    0.108239    0.138379    0.262183    11.00000   -1.20000
AFIX   0
C6    1    0.098170    0.498319    0.247351    11.00000    0.02212    0.02788 =
         0.02308   -0.00615    0.00550   -0.00308
N1    3    0.130258    0.653228    0.203696    11.00000    0.02065    0.02757 =
         0.02801    0.00008    0.00301   -0.00126
H1    2    0.185935    0.673840    0.229978    11.00000    0.03019
N2    3    0.278809    0.341564    0.580996    11.00000    0.02451    0.02741 =
         0.03006    0.00089    0.00482   -0.00123
N3    3    0.079974    0.773114    0.091215    11.00000    0.02838    0.03192 =
         0.02898    0.00233    0.00382    0.00014
H3A   2    0.038868    0.825015    0.138192    11.00000    0.03635
H3B   2    0.050788    0.702157    0.014523    11.00000    0.04208
O1    4    0.022251    0.453088    0.198610    11.00000    0.02321    0.03720 =
         0.03460    0.00193    0.00096   -0.00618
MOLE    2
C7    1    0.383769    0.673770    0.822893    11.00000    0.02283    0.02756 =
         0.02658    0.00273    0.00416    0.00122
C8    1    0.457560    0.757087    0.940095    11.00000    0.02914    0.03482 =
         0.03500   -0.00304   -0.00585    0.00207
AFIX  23
H8A   2    0.511906    0.708455    0.920604    11.00000   -1.20000
H8B   2    0.454307    0.717204    1.046687    11.00000   -1.20000
AFIX   0
C9    1    0.461782    0.963006    0.938613    11.00000    0.02058    0.03209 =
         0.02921   -0.00232    0.00135    0.00105
AFIX  23
H9A   2    0.407887    1.013273    0.958766    11.00000   -1.20000
H9B   2    0.466018    1.004477    0.832976    11.00000   -1.20000
AFIX   0
O2    4    0.394285    0.497831    0.804552    11.00000    0.02959    0.02758 =
         0.03825   -0.00151   -0.00589    0.00275
H2    2    0.347844    0.449005    0.726732    11.00000    0.06871
O3    4    0.320677    0.757832    0.751954    11.00000    0.02443    0.03064 =
         0.04442   -0.00002   -0.00469    0.00297
HKLF    4
REM  9vNP446_p in P2(1)/c
REM R1 =  0.0291 for   1487 Fo > 4sig(Fo)  and  0.0370 for all   1845 data
REM    153 parameters refined using      0 restraints
END
WGHT      0.0477      0.0000
REM Highest difference peak  0.177,  deepest hole -0.138,  1-sigma level  0.031
Q1    1   0.4965  0.6825  0.9929  11.00000  0.05    0.18
Q2    1   0.2040  0.4150  0.3761  11.00000  0.05    0.17
;
