# Supplementary material for: Form II of adipic acid–nicotinohydrazide (1/2)
Source: Acta Crystallogr Sect E Struct Rep Online. 2011 Dec 21;68(Pt 1):o190. doi: 10.1107/S1600536811054043 (PMC3254528; doi:10.1107/S1600536811054043)
Supplement: Supplementary file 2 [file e-68-0o190-Isup2.hkl]

#
# h,k,l, Fc-squared, Fo-squared, sigma(Fo-squared) and status flag
#
data_I
_shelx_title ' 9vNP446_p in P2(1)/c'
_shelx_refln_list_code          4
_shelx_F_calc_maximum      213.15
_exptl_crystal_F_000       444.00
_reflns_d_resolution_high  0.8255
 
loop_
 _symmetry_equiv_pos_as_xyz
 'x, y, z'
 '-x, y+1/2, -z+1/2'
 '-x, -y, -z'
 'x, -y-1/2, z-1/2'
 
_cell_length_a    15.9747
_cell_length_b     7.3309
_cell_length_c     8.7451
_cell_angle_alpha  90.000
_cell_angle_beta  103.729
_cell_angle_gamma  90.000
 
_shelx_F_squared_multiplier     1.000
 
loop_
 _refln_index_h
 _refln_index_k
 _refln_index_l
 _refln_F_squared_calc
 _refln_F_squared_meas
 _refln_F_squared_sigma
 _refln_observed_status
   3   0   0      519.73      416.48      6.90 o
   4   0   0      218.02      182.72      5.43 o
   5   0   0       73.68       77.32      4.70 o
   6   0   0       60.62       49.49      4.70 o
   7   0   0      544.12      615.29     12.31 o
   8   0   0       94.37      102.59      6.14 o
   9   0   0        6.35        6.50      4.33 o
  10   0   0       90.87       94.64      6.86 o
  11   0   0       14.74        6.80      2.77 o
  12   0   0      255.39      243.21     10.84 o
  13   0   0      871.21      809.14     19.55 o
  14   0   0      108.24      109.80      9.03 o
  15   0   0      185.09      198.33     11.56 o
  16   0   0      536.46      532.23     18.08 o
  17   0   0      412.97      407.35     16.99 o
  18   0   0       72.63       78.37      8.67 o
   1   1   0       83.18       73.37      1.65 o
   2   1   0     1222.17     1203.40     10.06 o
   3   1   0     8416.92     8202.47     67.02 o
   4   1   0      505.05      507.59      8.88 o
   5   1   0        8.85       10.37      1.79 o
   6   1   0       23.94       32.51      2.77 o
   7   1   0      118.69      103.21      3.69 o
   8   1   0     2296.02     2371.50     15.09 o
   9   1   0      164.59      169.66      4.52 o
  10   1   0      113.24      120.19      4.17 o
  11   1   0       16.25       21.24      2.43 o
  12   1   0      336.03      325.42      7.18 o
  13   1   0       18.84       21.99      4.06 o
  14   1   0        8.64        8.09      4.06 o
  15   1   0      620.52      632.25     13.74 o
  16   1   0      129.60      120.35      6.90 o
  17   1   0      170.51      176.24      8.30 o
  18   1   0       60.05       61.38      6.25 o
   0   2   0       16.43       20.58      2.89 o
   1   2   0       34.53       36.36      1.70 o
   2   2   0      604.16      658.78      4.34 o
   3   2   0       42.15       45.13      1.51 o
   4   2   0      328.01      337.50      4.03 o
   5   2   0     4589.36     4774.35     37.56 o
   6   2   0      312.87      327.80      5.34 o
   7   2   0      211.60      218.25      4.67 o
   8   2   0      628.18      611.36     10.10 o
   9   2   0      161.06      183.18      3.63 o
  10   2   0      462.63      484.22      5.83 o
  11   2   0        7.84       10.63      1.99 o
  12   2   0       67.71       76.49      3.83 o
  13   2   0       12.50       11.16      3.70 o
  14   2   0       62.61       61.96      5.09 o
  15   2   0       73.84       73.23      7.04 o
  16   2   0      193.78      190.14     11.02 o
  17   2   0       44.82       41.19      5.45 o
  18   2   0        0.73        4.33      4.32 o
   1   3   0     3504.89     3557.42     37.06 o
   2   3   0        2.12        0.56      0.89 o
   3   3   0        5.60        4.87      1.15 o
   4   3   0      385.95      378.06      3.83 o
   5   3   0      288.15      296.86      3.36 o
   6   3   0      244.50      263.42      3.71 o
   7   3   0      510.86      529.54      6.01 o
   8   3   0      120.07      116.01      2.17 o
   9   3   0      120.77      133.99      3.83 o
  10   3   0      119.86      125.75      2.83 o
  11   3   0       18.23       15.32      1.71 o
  12   3   0        7.90        6.64      2.00 o
  13   3   0       61.34       57.24      3.10 o
  14   3   0      165.42      164.33      7.28 o
  15   3   0       25.10       30.50      4.83 o
  16   3   0       90.56       94.78      6.38 o
  17   3   0        9.04        5.68      4.16 o
   0   4   0     1158.30     1063.12     16.33 o
   1   4   0      465.96      484.77     15.50 o
   2   4   0     1681.68     1857.09      8.48 o
   3   4   0      397.85      397.43      7.54 o
   4   4   0       50.23       59.01      2.02 o
   5   4   0       21.77       19.68      1.44 o
   6   4   0       98.33      110.65      2.77 o
   7   4   0      372.36      379.70      7.48 o
   8   4   0      228.83      223.73      3.68 o
   9   4   0      427.01      432.15      5.69 o
  10   4   0      168.47      165.91      3.93 o
  11   4   0        0.26        0.23      2.43 o
  12   4   0       38.40       37.88      1.92 o
  13   4   0      318.39      309.85      4.41 o
  14   4   0      350.80      338.67      8.12 o
  15   4   0        6.00        7.72      3.26 o
  16   4   0        8.44        8.84      3.60 o
   1   5   0      165.22      183.07      2.96 o
   2   5   0      269.14      272.82      3.34 o
   3   5   0       34.52       34.58      1.21 o
   4   5   0      139.59      146.18      3.06 o
   5   5   0      106.91      113.70      3.30 o
   6   5   0     1343.72     1332.63     13.86 o
   7   5   0      269.11      266.36      4.05 o
   8   5   0        6.51        7.53      1.85 o
   9   5   0      109.20      107.11      3.37 o
  10   5   0      733.06      735.31     10.14 o
  11   5   0      291.60      304.92      7.14 o
  12   5   0        5.78        8.19      2.98 o
  13   5   0       27.83       31.41      3.68 o
  14   5   0        2.33        2.38      2.81 o
  15   5   0        2.98        4.26      3.40 o
   0   6   0      207.84      199.28      4.29 o
   1   6   0        3.69        3.33      1.22 o
   2   6   0        1.59        0.48      1.43 o
   3   6   0        2.33        1.69      1.02 o
   4   6   0      319.36      316.29      5.92 o
   5   6   0        2.05        1.97      2.25 o
   6   6   0      185.47      181.89      4.19 o
   7   6   0      332.26      334.86      5.76 o
   8   6   0      602.48      592.98      8.77 o
   9   6   0      548.81      545.21      8.69 o
  10   6   0       30.29       30.47      2.86 o
  11   6   0       64.14       59.33      3.98 o
  12   6   0       16.17       20.53      3.18 o
  13   6   0       32.34       32.69      3.70 o
   1   7   0       99.95       92.06      2.35 o
   2   7   0        2.50        1.98      1.09 o
   3   7   0       58.55       41.64      4.50 o
   4   7   0      179.82      177.70      4.85 o
   5   7   0       81.88       82.35      3.15 o
   6   7   0       21.84       21.56      2.26 o
   7   7   0       21.91       19.43      2.71 o
   8   7   0        3.38        3.12      2.44 o
   9   7   0        2.90        3.77      2.63 o
  10   7   0       28.47       32.30      3.33 o
  11   7   0        4.14        5.71      3.33 o
   0   8   0       10.62       14.80      5.78 o
   1   8   0       19.10       19.68      4.34 o
   2   8   0       28.56       30.56      4.42 o
   3   8   0        1.86        1.81      3.95 o
   4   8   0      125.01      108.15      6.86 o
   5   8   0      102.11      122.61      7.02 o
   6   8   0        1.65        1.83      3.64 o
   7   8   0        5.92        8.67      3.95 o
   8   8   0       26.55       35.24      5.23 o
 -19   1   1        7.11        7.23      4.68 o
 -18   1   1        6.49        3.59      3.95 o
 -17   1   1       29.46       26.26      4.46 o
 -16   1   1       20.89       19.05      4.46 o
 -15   1   1      127.73      131.84      7.02 o
 -14   1   1       82.86       85.57      5.74 o
 -13   1   1        4.50        3.50      3.29 o
 -12   1   1      320.74      321.88      6.00 o
 -11   1   1       11.24       10.63      2.16 o
 -10   1   1     1112.03     1180.73     12.90 o
  -9   1   1      152.96      160.61      4.31 o
  -8   1   1        0.57        1.08      2.08 o
  -7   1   1      950.01      964.65      8.42 o
  -6   1   1      629.22      590.07      5.80 o
  -5   1   1     1150.97     1144.91      6.51 o
  -4   1   1        2.94        7.75      1.16 o
  -3   1   1     1203.40     1154.00      6.13 o
  -2   1   1     4164.85     4055.40     24.70 o
  -1   1   1      536.66      509.50      6.36 o
   0   1   1       41.15       40.24      1.43 o
   1   1   1      248.82      248.11      2.73 o
   2   1   1     4432.00     4200.37     41.92 o
   3   1   1      132.37      135.37      2.53 o
   4   1   1     1351.88     1300.12     15.04 o
   6   1   1     1053.07     1076.90     10.82 o
   7   1   1      701.44      734.87      9.78 o
   8   1   1      252.32      256.98     15.54 o
   9   1   1      634.73      687.76      8.92 o
  10   1   1       18.41       21.57      2.38 o
  11   1   1       34.65       34.11      2.79 o
  12   1   1      324.04      330.05      8.95 o
  13   1   1      319.59      319.07      9.33 o
  14   1   1       70.12       68.66      5.45 o
  15   1   1        8.28        7.40      4.34 o
  16   1   1       90.59       93.47      6.63 o
  17   1   1      147.18      152.80      8.30 o
  18   1   1        8.92       12.98      4.46 o
 -18   2   1       23.53       21.62      5.09 o
 -17   2   1       59.70       55.10      5.60 o
 -16   2   1      110.67      112.66      6.76 o
 -15   2   1      115.44      120.48      6.63 o
 -14   2   1       20.05       15.40      4.06 o
 -13   2   1       11.17       16.05      2.67 o
 -12   2   1       15.48       14.39      2.30 o
 -11   2   1       28.77       26.32      2.09 o
 -10   2   1        7.74        9.60      2.20 o
  -9   2   1      135.20      153.13      4.24 o
  -8   2   1      110.37      120.52      3.04 o
  -7   2   1      407.64      400.49      4.81 o
  -6   2   1       10.61       11.35      1.33 o
  -5   2   1       83.66       85.44      1.48 o
  -4   2   1      197.17      184.60      1.82 o
  -3   2   1      787.35      698.87      3.19 o
  -2   2   1      292.93      288.06      2.13 o
   0   2   1        3.65        2.65      1.31 o
   1   2   1       35.21       27.21      1.06 o
   2   2   1      496.18      485.13      2.98 o
   3   2   1      955.37      946.91      4.18 o
   4   2   1      149.66      144.19      1.99 o
   5   2   1     1578.55     1704.21      7.72 o
   6   2   1       10.58        9.52      1.36 o
   7   2   1        1.05        1.82      1.45 o
   8   2   1      142.00      164.81      3.11 o
   9   2   1      151.09      166.38      3.30 o
  10   2   1       13.14       11.94      1.64 o
  11   2   1       62.31       57.82      2.59 o
  12   2   1      143.57      141.30      6.86 o
  13   2   1       70.40       67.69      3.76 o
  14   2   1       97.06       93.35      4.33 o
  15   2   1       81.35       73.14      6.00 o
  16   2   1       13.69       16.05      4.42 o
  17   2   1        2.31        3.44      4.21 o
 -18   3   1       39.52       47.97      5.49 o
 -17   3   1        7.14        5.63      4.46 o
 -16   3   1        3.89        2.89      3.57 o
 -15   3   1       17.12       18.58      4.34 o
 -14   3   1      330.30      320.97     10.66 o
 -13   3   1        4.24        4.32      2.49 o
 -12   3   1      398.77      383.42      6.38 o
 -11   3   1       87.12       94.06      2.75 o
 -10   3   1        7.89        7.15      1.55 o
  -9   3   1       48.81       47.07      1.62 o
  -8   3   1      259.26      281.64      3.20 o
  -7   3   1       81.77       81.23      2.35 o
  -6   3   1        1.33        0.31      0.72 o
  -5   3   1      422.94      419.70      3.03 o
  -4   3   1      320.40      306.82      2.72 o
  -3   3   1      686.09      673.37      4.41 o
  -2   3   1      210.34      198.53      2.05 o
  -1   3   1      134.56      146.93      3.08 o
   0   3   1      114.25      103.18      1.72 o
   1   3   1      207.96      214.68      2.78 o
   2   3   1      126.80      142.39      1.92 o
   3   3   1      138.37      153.08      2.76 o
   4   3   1      463.10      499.33      6.56 o
   5   3   1      419.34      430.02      4.51 o
   6   3   1       10.91        9.33      1.61 o
   7   3   1       24.83       17.70      1.30 o
   8   3   1        2.15        1.47      0.91 o
   9   3   1       91.21       81.92      2.31 o
  10   3   1      249.00      221.38      3.82 o
  11   3   1        1.05        0.45      1.77 o
  12   3   1       38.82       40.61      2.84 o
  13   3   1       71.93       58.48      3.31 o
  14   3   1      169.45      167.42      7.53 o
  15   3   1      111.19       97.37      6.37 o
  16   3   1        0.28       -0.54      4.34 o
  17   3   1        6.69        3.81      4.72 o
 -17   4   1        1.14        0.05      3.44 o
 -16   4   1       61.99       70.85      4.77 o
 -15   4   1        7.28        9.05      3.32 o
 -14   4   1       43.40       44.03      2.31 o
 -13   4   1        3.13        3.44      1.27 o
 -12   4   1       15.10       14.43      1.56 o
 -11   4   1      539.80      518.63      9.72 o
 -10   4   1       33.31       30.38      1.77 o
  -9   4   1       13.11       13.08      1.70 o
  -8   4   1        3.77        4.19      1.37 o
  -7   4   1      213.95      211.28      3.32 o
  -6   4   1      377.95      364.74      4.82 o
  -5   4   1       33.34       34.95      2.06 o
  -4   4   1       39.59       32.63      1.25 o
  -3   4   1       49.01       53.17      1.51 o
  -2   4   1      167.03      176.29      2.45 o
  -1   4   1      658.40      686.66      4.65 o
   0   4   1      323.43      340.06      3.70 o
   1   4   1      621.34      619.53      9.77 o
   2   4   1      142.70      158.31      3.27 o
   3   4   1        2.22        1.69      0.62 o
   4   4   1        0.77        0.99      1.36 o
   5   4   1        0.23       -0.33      1.21 o
   6   4   1      306.63      298.71      3.93 o
   7   4   1      792.83      780.67      7.34 o
   8   4   1       30.68       30.27      2.16 o
   9   4   1       69.06       68.51      3.20 o
  10   4   1       46.83       40.73      2.97 o
  11   4   1       25.65       24.72      3.32 o
  12   4   1       44.71       45.76      2.41 o
  13   4   1       40.25       36.99      4.46 o
  14   4   1        0.11        1.54      3.80 o
  15   4   1       49.93       44.60      5.36 o
  16   4   1        0.11       -1.66      4.32 o
 -15   5   1       21.18       27.29      3.74 o
 -14   5   1       40.99       40.72      3.85 o
 -13   5   1        9.42        8.27      3.04 o
 -12   5   1      341.15      351.55      8.07 o
 -11   5   1        0.68        0.43      2.44 o
 -10   5   1       25.06       26.12      2.64 o
  -9   5   1      204.98      213.84      4.29 o
  -8   5   1      148.48      143.42      3.41 o
  -7   5   1      261.49      262.59      4.29 o
  -6   5   1       22.30       22.02      1.87 o
  -5   5   1      270.86      277.04      4.38 o
  -4   5   1        0.02        0.57      0.95 o
  -3   5   1       86.59       85.62      1.80 o
  -2   5   1       36.10       40.62      1.14 o
  -1   5   1      109.51      113.55      1.89 o
   0   5   1        0.33        0.39      0.88 o
   1   5   1       57.05       62.80      1.84 o
   2   5   1      104.71      113.36      2.41 o
   3   5   1      111.49      108.95      1.62 o
   4   5   1      412.85      412.77      5.62 o
   5   5   1       22.62       23.97      1.74 o
   6   5   1      245.04      240.34      4.68 o
   7   5   1       13.89       13.81      1.94 o
   8   5   1      861.18      856.42      8.06 o
   9   5   1       39.28       37.84      2.89 o
  10   5   1      163.63      153.69      5.49 o
  11   5   1       55.72       58.20      3.96 o
  12   5   1       80.02       76.99      4.45 o
  13   5   1        2.06        0.93      3.11 o
  14   5   1        2.33        1.38      3.17 o
  15   5   1        6.91        5.30      3.34 o
 -14   6   1        3.64        3.46      3.00 o
 -13   6   1       70.83       69.71      4.29 o
 -12   6   1       20.63       16.71      3.55 o
 -11   6   1        6.52        6.19      3.61 o
 -10   6   1      262.48      255.71      6.32 o
  -9   6   1        0.03        0.21      2.27 o
  -8   6   1        6.49        5.27      1.87 o
  -7   6   1      131.61      129.61      3.68 o
  -6   6   1       12.12       10.85      1.88 o
  -5   6   1        6.25        6.17      1.59 o
  -4   6   1       38.38       35.50      1.43 o
  -3   6   1        5.20        4.07      0.88 o
  -2   6   1       10.85       10.01      0.91 o
  -1   6   1       36.38       38.68      1.36 o
   0   6   1        6.03        7.73      1.22 o
   1   6   1      182.57      178.61      3.46 o
   2   6   1      201.80      197.12      4.10 o
   3   6   1      497.07      477.57      5.84 o
   4   6   1       27.93       30.32      2.13 o
   5   6   1        1.84        2.91      1.76 o
   6   6   1      280.85      267.60      6.32 o
   7   6   1       51.49       52.05      2.99 o
   8   6   1       89.96       88.12      3.15 o
   9   6   1       69.29       69.53      3.02 o
  10   6   1        0.35        1.80      2.63 o
  11   6   1        2.74        2.01      2.77 o
  12   6   1       12.16       11.07      3.13 o
  13   6   1        8.72        8.74      3.05 o
 -11   7   1       23.65       29.97      4.46 o
 -10   7   1        0.40        2.00      3.55 o
  -9   7   1        3.22        1.04      3.38 o
  -8   7   1       11.31       14.56      2.54 o
  -7   7   1       34.69       35.10      2.81 o
  -6   7   1      320.96      307.19      5.15 o
  -5   7   1       58.47       52.89      2.38 o
  -4   7   1       10.36        8.92      1.23 o
  -3   7   1       21.01       21.65      1.04 o
  -2   7   1      606.53      539.99      5.74 o
  -1   7   1        5.04        6.38      0.73 o
   0   7   1        5.31        5.08      0.97 o
   1   7   1       23.00       19.92      1.39 o
   2   7   1      290.37      290.86     11.47 o
   3   7   1        0.24        0.77      0.66 o
   4   7   1        3.41        4.91      2.44 o
   5   7   1        3.32        2.13      2.36 o
   6   7   1        2.32        2.23      2.40 o
   7   7   1        1.07        0.96      2.47 o
   8   7   1       88.00       91.17      4.67 o
   9   7   1        1.81        1.07      2.62 o
  10   7   1        0.41        0.07      2.79 o
  -8   8   1       15.51       15.44      4.21 o
  -7   8   1       36.01       46.43      4.97 o
  -6   8   1       50.66       48.81      4.94 o
  -5   8   1       44.73       39.66      4.83 o
  -4   8   1       18.11       20.64      4.06 o
  -3   8   1       24.90       35.89      4.51 o
  -2   8   1       20.57       22.39      4.46 o
  -1   8   1       24.79       23.37      4.16 o
   0   8   1        0.06        1.46      3.70 o
   1   8   1       80.19       64.78      5.62 o
   2   8   1       22.34       25.29      4.51 o
   3   8   1       57.51       69.89      5.36 o
   4   8   1       13.66       13.90      4.34 o
   5   8   1       45.28       45.11      4.72 o
   6   8   1        2.98        3.47      3.55 o
   7   8   1        1.97        0.89      3.80 o
 -19   0   2       87.75       96.07     10.11 o
 -18   0   2      116.84      118.47     10.11 o
 -17   0   2      746.86      775.94     22.07 o
 -16   0   2      117.84      129.31     10.47 o
 -15   0   2      314.40      304.66     13.01 o
 -14   0   2       55.80       57.42      7.22 o
 -13   0   2       12.16       16.25      5.78 o
 -12   0   2      280.03      317.22      8.43 o
 -11   0   2      588.78      591.18     10.62 o
 -10   0   2      177.34      176.36      7.23 o
  -9   0   2       35.37       42.61      4.69 o
  -8   0   2      187.77      191.55      7.59 o
  -7   0   2     1592.22     1673.61     19.30 o
  -6   0   2     4088.11     4061.90     28.11 o
  -5   0   2     1712.56     1661.90     16.81 o
  -4   0   2    45431.26    47367.25    370.89 o
  -2   0   2       30.93       38.29      3.61 o
  -1   0   2     3166.17     2950.40     45.13 o
   0   0   2     1004.39     1032.71     11.31 o
   1   0   2      414.93      415.41      7.61 o
   2   0   2     3102.55     2945.60     20.36 o
   3   0   2      554.62      551.67      6.91 o
   4   0   2       16.38       34.31      3.97 o
   5   0   2     1105.83     1065.62     10.64 o
   6   0   2      366.07      394.00      7.60 o
   7   0   2      134.42      129.50      4.68 o
   8   0   2      724.78      698.56     15.21 o
   9   0   2       71.78       67.12      3.95 o
  10   0   2      581.25      552.30     13.17 o
  11   0   2      495.82      473.52     10.04 o
  12   0   2     1471.76     1441.12     17.75 o
  13   0   2        2.18        0.36      4.69 o
  14   0   2      945.11      955.25     23.53 o
  15   0   2       33.30       37.56      7.58 o
  16   0   2       91.33       89.21      9.75 o
  17   0   2       16.35       10.47      6.86 o
 -19   1   2      140.94      131.30      8.17 o
 -18   1   2      172.52      176.84      8.42 o
 -17   1   2        1.04       -0.40      4.21 o
 -16   1   2       11.89       14.55      4.51 o
 -15   1   2      112.37      110.87      4.55 o
 -14   1   2        3.49        2.92      2.48 o
 -13   1   2       49.72       48.93      3.22 o
 -12   1   2      144.75      156.85      4.38 o
 -11   1   2       36.32       35.15      2.08 o
 -10   1   2       23.19       21.85      1.95 o
  -9   1   2       10.15       10.91      1.69 o
  -8   1   2        7.96        6.42      1.40 o
  -7   1   2      520.61      525.72      4.92 o
  -6   1   2       31.60       36.84      3.65 o
  -5   1   2      587.28      560.87      3.58 o
  -4   1   2      504.84      494.51      2.97 o
  -3   1   2     7882.41     7924.05     33.35 o
  -2   1   2      471.67      503.90      2.76 o
  -1   1   2    14476.91    14304.21     78.84 o
   0   1   2       38.00       36.68      1.47 o
   1   1   2      235.22      217.28      3.63 o
   2   1   2      718.69      714.76      4.80 o
   3   1   2        7.60        9.33      1.43 o
   4   1   2     3936.24     4220.61     42.95 o
   5   1   2      556.06      622.27      6.60 o
   6   1   2      255.24      259.24      4.67 o
   7   1   2        0.00        0.62      1.72 o
   8   1   2      196.89      190.30      3.63 o
   9   1   2      134.08      129.63      3.79 o
  10   1   2      313.22      306.48      5.87 o
  11   1   2      441.09      439.33      6.82 o
  12   1   2      444.04      420.57      8.93 o
  13   1   2      115.67      115.95      5.05 o
  14   1   2      390.04      396.83     11.12 o
  15   1   2        1.37        4.33      3.90 o
  16   1   2       14.65       11.22      4.25 o
  17   1   2        9.98        6.86      4.68 o
 -18   2   2        3.47        3.27      4.32 o
 -17   2   2       19.52       23.56      4.60 o
 -16   2   2       29.36       34.68      4.60 o
 -15   2   2        0.20       -0.20      2.40 o
 -14   2   2      159.60      155.51      5.05 o
 -13   2   2      111.52      116.51      4.41 o
 -12   2   2        0.42        0.57      1.88 o
 -11   2   2      789.62      798.49      8.76 o
 -10   2   2       19.66       17.31      1.73 o
  -9   2   2     1301.35     1339.84      8.12 o
  -8   2   2        6.74        8.18      1.30 o
  -7   2   2       94.57       92.67      1.95 o
  -6   2   2      909.20      889.35      4.42 o
  -5   2   2      392.26      401.68      3.53 o
  -4   2   2        1.03        1.48      0.70 o
  -3   2   2      401.77      381.52      2.21 o
  -2   2   2     3037.68     2924.64     12.23 o
  -1   2   2     1796.68     1778.16      7.43 o
   0   2   2      112.03      102.18      1.56 o
   1   2   2       47.94       51.30      1.44 o
   2   2   2     2818.04     2992.36     19.81 o
   3   2   2       57.86       59.58      1.57 o
   4   2   2       33.34       38.35      1.52 o
   5   2   2      206.99      228.66      3.52 o
   6   2   2      652.53      701.32     10.92 o
   7   2   2      655.89      718.40      7.59 o
   8   2   2      488.59      503.85      5.08 o
   9   2   2        1.24        1.80      1.49 o
  10   2   2      421.71      412.60     10.79 o
  11   2   2      444.35      434.05     10.23 o
  12   2   2       63.22       59.39      3.55 o
  13   2   2       17.14       14.30      2.73 o
  14   2   2       15.67       14.10      2.74 o
  15   2   2       34.08       28.95      4.68 o
  16   2   2      117.99      137.83      7.65 o
  17   2   2        1.33        0.53      4.32 o
 -18   3   2       80.99       74.86      5.04 o
 -17   3   2        7.16        7.76      3.44 o
 -16   3   2        0.79        1.73      2.97 o
 -15   3   2       38.65       39.04      3.71 o
 -14   3   2        8.32        9.95      2.29 o
 -13   3   2      279.15      277.63      8.11 o
 -12   3   2       68.51       70.81      2.37 o
 -11   3   2       54.67       51.63      2.07 o
 -10   3   2       94.97       88.79      2.38 o
  -9   3   2        0.01        0.33      1.12 o
  -8   3   2      129.48      136.19      2.15 o
  -7   3   2      422.44      418.81      3.33 o
  -6   3   2      155.79      150.21      2.20 o
  -5   3   2      858.34      895.62      4.46 o
  -4   3   2     1025.72     1049.06      5.14 o
  -3   3   2      727.33      798.35      4.48 o
  -2   3   2       26.64       28.15      1.33 o
  -1   3   2      163.63      150.00      2.58 o
   0   3   2       25.29       16.14      1.80 o
   1   3   2      364.28      364.91      3.08 o
   2   3   2     1432.13     1444.48      5.77 o
   3   3   2      236.48      273.72      3.37 o
   4   3   2      528.36      552.48      4.38 o
   5   3   2        8.80        6.95      1.07 o
   6   3   2        5.34        3.13      1.14 o
   7   3   2      322.54      342.42      4.20 o
   8   3   2      131.17      127.75      2.81 o
   9   3   2       16.33       21.87      1.87 o
  10   3   2       39.03       40.02      2.42 o
  11   3   2        5.99        7.11      2.03 o
  12   3   2       10.58        8.82      2.06 o
  13   3   2      246.99      221.25      9.21 o
  14   3   2        0.33       -0.02      3.80 o
  15   3   2       58.29       56.64      5.60 o
  16   3   2        3.98        3.43      4.60 o
 -17   4   2      162.15      172.26      6.65 o
 -16   4   2        0.63        0.72      3.17 o
 -15   4   2       60.85       69.33      4.48 o
 -14   4   2      331.73      342.93      5.69 o
 -13   4   2      130.45      126.69      2.97 o
 -12   4   2       98.51       96.67      2.58 o
 -11   4   2       78.75       83.44      2.25 o
 -10   4   2      360.73      358.90      4.05 o
  -9   4   2       33.37       31.63      1.44 o
  -8   4   2        8.02        9.20      1.15 o
  -7   4   2       34.88       38.01      1.62 o
  -6   4   2      315.24      350.55      3.74 o
  -5   4   2       75.31       78.68      1.69 o
  -4   4   2       46.76       37.78      1.29 o
  -3   4   2      871.91      856.22      6.96 o
  -2   4   2     1742.14     1809.93     10.22 o
  -1   4   2       25.04       30.39      2.24 o
   0   4   2      347.57      365.05      5.63 o
   1   4   2       97.63      107.70      3.67 o
   2   4   2       69.40       71.89      1.51 o
   3   4   2     1023.35      994.43      5.26 o
   4   4   2       15.21       14.67      1.03 o
   5   4   2      131.04      125.70      2.70 o
   6   4   2      202.80      213.77      3.69 o
   7   4   2       46.96       38.63      2.37 o
   8   4   2       21.54       19.41      2.30 o
   9   4   2      100.73      105.23      4.35 o
  10   4   2      325.78      292.44      4.17 o
  11   4   2      175.56      159.78      3.45 o
  12   4   2       80.36       83.26      5.87 o
  13   4   2        0.65        3.11      3.80 o
  14   4   2        6.62        7.40      4.09 o
  15   4   2       20.69       16.64      4.32 o
 -15   5   2        6.13        4.88      2.96 o
 -14   5   2      122.79      120.15      5.25 o
 -13   5   2        2.97        3.48      2.76 o
 -12   5   2      151.37      152.25      5.20 o
 -11   5   2       11.26        9.93      2.94 o
 -10   5   2      665.58      692.65     11.56 o
  -9   5   2      851.47      830.72      8.20 o
  -8   5   2      164.40      176.10      3.57 o
  -7   5   2       48.31       46.26      2.14 o
  -6   5   2       71.50       77.11      2.21 o
  -5   5   2      340.93      343.00      4.89 o
  -4   5   2       12.04       12.03      1.43 o
  -3   5   2       24.49       19.79      1.70 o
  -2   5   2      517.11      535.13      5.63 o
  -1   5   2       40.21       44.06      2.18 o
   0   5   2        0.31       -0.41      1.43 o
   1   5   2        1.79        0.82      1.74 o
   2   5   2      226.06      222.72      2.83 o
   3   5   2     1029.37     1028.96      8.61 o
   4   5   2        5.38        3.81      1.36 o
   5   5   2       52.29       54.44      2.32 o
   6   5   2     1019.80     1026.82      9.54 o
   7   5   2      160.78      156.13      3.76 o
   8   5   2      193.33      197.56      4.35 o
   9   5   2       46.72       50.06      3.05 o
  10   5   2        2.64        0.49      2.69 o
  11   5   2      166.03      153.58      5.56 o
  12   5   2      181.13      179.68      6.39 o
  13   5   2       56.09       62.90      4.58 o
  14   5   2       28.87       33.91      4.16 o
 -14   6   2       57.38       64.89      5.12 o
 -13   6   2      274.80      286.80      8.68 o
 -12   6   2      255.26      254.21      7.81 o
 -11   6   2        3.96        3.70      2.34 o
 -10   6   2       15.78       14.82      2.53 o
  -9   6   2        6.36        4.13      1.98 o
  -8   6   2      116.25      109.18      3.75 o
  -7   6   2      184.90      184.76      3.85 o
  -6   6   2        3.66        1.80      0.99 o
  -5   6   2       17.28       18.37      1.82 o
  -4   6   2      274.71      266.90      4.64 o
  -3   6   2        0.00        0.11      1.74 o
  -2   6   2       20.32       18.01      2.06 o
  -1   6   2        1.93       -0.17      2.09 o
   0   6   2      254.66      268.47      6.14 o
   1   6   2       97.81      104.47      4.29 o
   2   6   2      201.19      190.34      3.76 o
   3   6   2     1182.82     1170.67     11.49 o
   4   6   2      211.02      229.09      5.53 o
   5   6   2      396.59      397.29      5.95 o
   6   6   2      565.37      574.86      9.44 o
   7   6   2       20.46       17.76      2.01 o
   8   6   2       48.05       46.25      2.60 o
   9   6   2       47.15       42.11      3.64 o
  10   6   2       76.41       73.33      4.28 o
  11   6   2        1.60        3.41      2.77 o
  12   6   2        4.26        6.45      3.11 o
 -11   7   2       60.66       71.31      5.60 o
 -10   7   2       95.44      105.36      6.11 o
  -9   7   2       61.50       62.68      5.11 o
  -8   7   2        0.00       -0.37      3.44 o
  -7   7   2      162.04      152.86      6.88 o
  -6   7   2        3.70        1.69      3.29 o
  -5   7   2        6.81        6.61      2.60 o
  -4   7   2       73.43       76.52      4.08 o
  -3   7   2       53.03       54.25      3.50 o
  -2   7   2        7.64        8.50      2.00 o
  -1   7   2        8.42        3.97      1.93 o
   0   7   2      117.93      103.09      3.68 o
   1   7   2       10.59        9.95      2.71 o
   2   7   2        1.45        3.28      1.47 o
   3   7   2       14.36       14.37      3.95 o
   4   7   2        1.30        1.99      3.32 o
   5   7   2       20.72       22.76      3.23 o
   6   7   2        4.98        3.10      2.48 o
   7   7   2      120.93      127.91      5.30 o
   8   7   2        3.42        1.29      2.79 o
   9   7   2       24.77       31.03      3.59 o
  10   7   2       10.59       11.87      3.99 o
  -8   8   2       15.30       11.40      4.21 o
  -7   8   2        2.04        3.38      3.95 o
  -6   8   2       33.53       33.52      4.57 o
  -5   8   2        0.03        1.67      3.29 o
  -4   8   2        5.31        6.20      3.95 o
  -3   8   2        1.66        2.71      3.32 o
  -2   8   2      140.11      141.47      7.02 o
  -1   8   2        1.68        1.43      3.70 o
   0   8   2      107.22       97.63      6.38 o
   1   8   2        0.00       -0.72      3.83 o
   2   8   2       26.82       31.17      4.57 o
   3   8   2        2.11        3.20      3.55 o
   4   8   2        3.49        2.87      2.71 o
   5   8   2       12.55        8.94      2.83 o
   6   8   2        4.00        4.54      2.75 o
 -19   1   3       84.90       86.16      6.76 o
 -18   1   3       25.54       24.38      5.23 o
 -17   1   3       18.31       13.72      4.16 o
 -16   1   3        5.07        4.70      2.51 o
 -15   1   3      120.50      109.49      4.59 o
 -14   1   3       42.88       48.74      3.26 o
 -13   1   3       87.31       90.49      5.36 o
 -12   1   3       54.25       53.93      2.58 o
 -11   1   3        7.22        6.02      1.50 o
 -10   1   3      551.04      560.72      6.80 o
  -9   1   3       24.39       24.45      1.40 o
  -8   1   3      424.13      405.56      3.78 o
  -7   1   3       12.63       10.19      1.03 o
  -6   1   3       33.73       34.47      1.10 o
  -5   1   3      747.33      743.48      5.88 o
  -4   1   3      417.86      455.51      3.71 o
  -3   1   3      198.47      205.96      1.80 o
  -2   1   3     4048.94     3922.26     28.85 o
  -1   1   3       31.74       39.20      1.65 o
   0   1   3     2901.72     2777.36     25.01 o
   1   1   3      137.85      153.93      2.82 o
   2   1   3      535.90      505.92      4.96 o
   3   1   3      397.55      435.50      4.33 o
   4   1   3      887.89      932.90     11.84 o
   5   1   3      597.48      620.24      7.77 o
   6   1   3       89.98       96.47      3.39 o
   7   1   3       29.67       31.86      2.81 o
   8   1   3      416.11      417.89      9.00 o
   9   1   3       64.51       65.34      3.09 o
  10   1   3        9.27       11.41      2.42 o
  11   1   3      245.98      247.49      6.32 o
  12   1   3      514.32      476.35     10.62 o
  13   1   3       77.22       75.28      6.00 o
  14   1   3       55.37       51.29      5.60 o
  15   1   3       21.21       26.54      5.23 o
  16   1   3        3.98        5.78      4.32 o
 -18   2   3        1.73        2.85      2.90 o
 -17   2   3        2.02        4.71      2.85 o
 -16   2   3        4.74        6.97      2.86 o
 -15   2   3       48.50       47.74      2.89 o
 -14   2   3       27.55       26.70      2.33 o
 -13   2   3       31.69       29.73      2.64 o
 -12   2   3      183.56      177.75      4.40 o
 -11   2   3       82.15       87.07      2.40 o
 -10   2   3       22.84       23.24      1.42 o
  -9   2   3        6.79        6.80      1.07 o
  -8   2   3       14.50       13.76      1.20 o
  -7   2   3      173.43      171.73      2.50 o
  -6   2   3      110.77      102.70      1.66 o
  -5   2   3       37.49       37.15      1.07 o
  -4   2   3       71.21       77.65      1.37 o
  -3   2   3      287.32      303.69      2.68 o
  -2   2   3       18.31       22.65      1.36 o
  -1   2   3       18.90       20.38      1.26 o
   0   2   3        3.98        3.24      1.27 o
   1   2   3      821.85      892.71      5.58 o
   2   2   3       20.59       20.27      1.33 o
   3   2   3        7.63       10.07      1.49 o
   4   2   3     1019.24     1101.23     11.45 o
   5   2   3      619.45      621.58      6.59 o
   6   2   3       74.09       84.35      3.11 o
   7   2   3       72.29       80.79      2.70 o
   8   2   3       34.07       40.91      2.26 o
   9   2   3        3.21        5.43      2.57 o
  10   2   3      182.55      163.42      6.88 o
  11   2   3       19.42       22.32      3.56 o
  12   2   3       29.39       30.46      3.07 o
  13   2   3       16.67       17.30      2.97 o
  14   2   3       11.93       11.01      4.57 o
  15   2   3       35.35       47.42      5.60 o
  16   2   3       63.58       57.59      5.96 o
 -18   3   3       45.63       39.93      4.08 o
 -17   3   3        2.59        2.25      2.27 o
 -16   3   3      204.35      207.64      5.25 o
 -15   3   3        2.72        1.70      1.72 o
 -14   3   3        2.81        3.58      1.58 o
 -13   3   3      110.71      108.30      2.81 o
 -12   3   3      398.81      404.08      5.44 o
 -11   3   3        2.57        1.97      1.59 o
 -10   3   3       75.04       70.58      2.01 o
  -9   3   3        1.06        2.15      1.15 o
  -8   3   3      102.45       99.39      1.97 o
  -7   3   3       19.58       21.46      1.16 o
  -6   3   3        4.12        2.43      0.80 o
  -5   3   3      294.53      271.30      2.64 o
  -4   3   3      844.54      870.13      6.22 o
  -3   3   3      163.93      151.01      1.84 o
  -2   3   3      390.61      392.28      4.15 o
  -1   3   3      248.50      258.33      3.93 o
   0   3   3      144.85      155.40      2.02 o
   1   3   3       94.30       85.59      1.87 o
   2   3   3       18.94       21.16      1.41 o
   3   3   3      285.11      263.71      3.82 o
   4   3   3      160.47      163.23      2.77 o
   5   3   3      150.75      139.63      2.86 o
   6   3   3      190.00      177.80      3.31 o
   7   3   3        6.92        7.89      1.40 o
   8   3   3        1.86        0.53      1.59 o
   9   3   3        0.09        0.63      1.77 o
  10   3   3       18.43       17.96      2.50 o
  11   3   3       12.14        8.29      3.95 o
  12   3   3       40.08       35.55      4.46 o
  13   3   3       59.12       52.94      5.11 o
  14   3   3      116.64      111.26      6.90 o
  15   3   3        3.44        5.16      4.57 o
 -17   4   3       44.80       48.12      4.13 o
 -16   4   3        3.99        3.54      3.13 o
 -15   4   3       94.90       99.90      4.85 o
 -14   4   3       25.95       25.65      2.42 o
 -13   4   3        7.20        7.13      1.54 o
 -12   4   3       18.63       21.49      1.78 o
 -11   4   3      153.42      155.96      3.25 o
 -10   4   3       51.03       48.34      2.31 o
  -9   4   3        2.68        3.30      1.27 o
  -8   4   3       31.82       32.59      1.58 o
  -7   4   3       46.58       54.09      1.69 o
  -6   4   3      114.23      119.77      1.96 o
  -5   4   3       55.76       64.48      1.97 o
  -4   4   3        9.03       12.79      1.21 o
  -3   4   3       30.72       30.25      1.70 o
  -2   4   3      368.31      395.11      4.61 o
  -1   4   3       18.17       20.62      1.81 o
   0   4   3      371.75      362.79      5.54 o
   1   4   3      295.66      282.89      3.15 o
   2   4   3        4.54        5.42      1.09 o
   3   4   3        1.71        2.25      1.12 o
   4   4   3       78.50       72.42      2.04 o
   5   4   3       15.05       13.86      1.40 o
   6   4   3      185.06      176.24      4.26 o
   7   4   3      124.42      101.19      3.98 o
   8   4   3        3.06        1.14      2.32 o
   9   4   3      170.50      165.63      3.67 o
  10   4   3       53.24       47.22      2.46 o
  11   4   3      173.60      159.97      7.25 o
  12   4   3        0.53        2.55      3.70 o
  13   4   3        0.11        0.57      3.95 o
  14   4   3        0.03        1.83      4.21 o
 -15   5   3       28.76       30.49      4.21 o
 -14   5   3       28.63       31.23      4.06 o
 -13   5   3      279.73      273.45      9.21 o
 -12   5   3       15.68       13.83      1.58 o
 -11   5   3      112.15      107.02      3.70 o
 -10   5   3        0.28        0.30      1.18 o
  -9   5   3      261.09      242.31      3.64 o
  -8   5   3       14.32       15.06      1.42 o
  -7   5   3       17.83       21.79      1.37 o
  -6   5   3       19.01       18.16      1.39 o
  -5   5   3       89.99       88.97      2.45 o
  -4   5   3        0.01        0.08      1.35 o
  -3   5   3        0.40        0.31      1.35 o
  -2   5   3      193.72      200.86      3.77 o
  -1   5   3        0.73        0.97      1.74 o
   0   5   3      515.60      516.20      5.69 o
   1   5   3       37.90       39.21      2.33 o
   2   5   3      301.98      290.44      4.76 o
   3   5   3      138.27      140.52      2.73 o
   4   5   3      942.13      913.31      6.48 o
   5   5   3      318.59      311.18      4.04 o
   6   5   3      112.45      105.79      3.63 o
   7   5   3       48.07       45.43      2.56 o
   8   5   3       85.68       78.87      3.40 o
   9   5   3       27.09       19.57      2.57 o
  10   5   3        3.04        4.52      2.90 o
  11   5   3       15.03       15.50      3.38 o
  12   5   3       20.52       25.46      3.59 o
  13   5   3       16.85       17.38      3.59 o
 -14   6   3      135.20      148.81     10.47 o
 -13   6   3        0.00        2.89      5.06 o
 -12   6   3        3.43        3.61      5.06 o
 -11   6   3       27.03       29.25      2.80 o
 -10   6   3      160.93      148.84      4.38 o
  -9   6   3       34.56       36.37      2.51 o
  -8   6   3       25.52       28.02      1.89 o
  -7   6   3       37.48       37.03      3.70 o
  -6   6   3       21.43       19.43      1.88 o
  -5   6   3       56.22       50.54      2.31 o
  -4   6   3       25.24       24.10      2.02 o
  -3   6   3       37.39       34.51      2.56 o
  -2   6   3       35.62       35.01      2.97 o
  -1   6   3      183.47      170.08      5.11 o
   0   6   3       19.98       18.54      2.19 o
   1   6   3      129.83      123.33      4.28 o
   2   6   3      437.21      430.45      7.39 o
   3   6   3       48.41       48.03      2.44 o
   4   6   3        0.33        0.16      1.02 o
   5   6   3        0.00        0.72      2.00 o
   6   6   3       91.55      106.66      3.75 o
   7   6   3      130.39      128.58      4.15 o
   8   6   3      135.41      149.83      5.25 o
   9   6   3       58.83       65.74      4.25 o
  10   6   3        0.25        0.18      2.97 o
  11   6   3        0.03       -1.16      2.86 o
 -11   7   3        0.41        1.16      3.55 o
 -10   7   3       73.82       74.21      5.45 o
  -9   7   3       11.44        8.69      3.55 o
  -8   7   3        0.33        0.12      3.38 o
  -7   7   3       29.33       35.97      4.21 o
  -6   7   3      255.72      239.78      8.67 o
  -5   7   3        0.40       -0.68      3.18 o
  -4   7   3       54.32       51.38      4.83 o
  -3   7   3        6.00        3.00      3.29 o
  -2   7   3       34.48       34.18      3.18 o
  -1   7   3       54.01       49.88      3.45 o
   0   7   3        1.31        2.15      1.76 o
   1   7   3        1.81        2.41      2.04 o
   2   7   3        0.55        0.95      3.70 o
   3   7   3        2.74        3.92      3.44 o
   4   7   3       91.98       94.22      6.00 o
   5   7   3        3.60        7.54      3.07 o
   6   7   3       31.23       27.21      3.60 o
   7   7   3        0.77       -0.35      3.04 o
   8   7   3       18.55       21.78      3.46 o
  -7   8   3       10.75        8.16      3.80 o
  -6   8   3       40.78       45.54      5.09 o
  -5   8   3       73.61       68.12      5.34 o
  -4   8   3        3.64        4.46      3.55 o
  -3   8   3      113.47      103.87      6.11 o
  -2   8   3       25.51       29.45      4.57 o
  -1   8   3        0.17        0.04      3.38 o
   0   8   3        9.44       11.01      3.83 o
   1   8   3        4.53        3.79      3.57 o
   2   8   3       38.42       39.51      4.72 o
   3   8   3        0.46        3.61      3.29 o
   4   8   3        1.09        0.72      3.83 o
 -19   0   4       76.28       80.54      9.03 o
 -18   0   4      153.99      163.27     11.92 o
 -17   0   4       69.82       65.73      8.31 o
 -16   0   4       27.12       33.22      6.14 o
 -15   0   4        6.21        3.61      5.42 o
 -14   0   4      173.04      182.80     10.48 o
 -13   0   4        0.23       -1.44      4.33 o
 -12   0   4      212.68      213.32      7.15 o
 -11   0   4     1086.38     1079.52     14.48 o
 -10   0   4      958.06      917.94      7.80 o
  -9   0   4      372.51      361.60      5.37 o
  -8   0   4     1819.25     1851.65     29.10 o
  -7   0   4     3668.77     3745.32     31.91 o
  -6   0   4       44.61       41.55      3.32 o
  -5   0   4      477.51      530.30      8.18 o
  -4   0   4     1031.87     1066.58     10.89 o
  -3   0   4      316.21      312.78      4.17 o
  -2   0   4     1313.05     1181.39      8.73 o
  -1   0   4      299.45      303.55      5.02 o
   0   0   4      496.18      469.89     10.86 o
   1   0   4      556.34      590.20     12.31 o
   2   0   4      436.25      436.37     11.22 o
   3   0   4      220.48      215.42      7.95 o
   4   0   4      346.99      325.45     10.13 o
   5   0   4      208.66      199.50      5.62 o
   6   0   4       29.31       38.17      3.55 o
   7   0   4      653.15      659.68     11.11 o
   8   0   4      928.45      905.83     13.54 o
   9   0   4     2326.89     2273.91     21.81 o
  10   0   4     2129.04     2078.35     31.97 o
  11   0   4        1.96        5.42      5.78 o
  12   0   4        8.59       10.11      5.78 o
  13   0   4       67.64       59.59      7.58 o
  14   0   4       73.73       80.90      9.75 o
  15   0   4        4.43        4.69      5.78 o
 -19   1   4        9.98        9.54      4.33 o
 -18   1   4        3.42        5.47      2.60 o
 -17   1   4        0.23        0.69      2.54 o
 -16   1   4       30.17       28.93      3.07 o
 -15   1   4       31.68       31.11      2.89 o
 -14   1   4        5.56        4.70      1.66 o
 -13   1   4       29.36       29.93      2.08 o
 -12   1   4      216.60      229.31      3.63 o
 -11   1   4        0.22        0.23      1.02 o
 -10   1   4      162.76      172.54      2.57 o
  -9   1   4        6.04        5.45      0.80 o
  -8   1   4      551.23      546.42      7.17 o
  -7   1   4     4050.78     4068.62     34.99 o
  -6   1   4      214.93      223.98      3.60 o
  -5   1   4     2850.36     2862.55     14.21 o
  -4   1   4       93.02       95.19      1.87 o
  -3   1   4     1464.67     1431.80      7.33 o
  -2   1   4      481.78      489.53      4.57 o
  -1   1   4      275.53      287.44      5.63 o
   0   1   4      488.71      474.26      5.96 o
   1   1   4     1158.97     1194.73      8.22 o
   2   1   4       92.86       98.11      2.81 o
   3   1   4      155.48      162.19      3.15 o
   4   1   4       40.61       47.97      2.41 o
   5   1   4        0.23       -0.08      1.66 o
   6   1   4      715.19      713.13      6.98 o
   7   1   4      177.74      177.63      4.46 o
   8   1   4       32.89       32.24      2.67 o
   9   1   4       36.65       37.98      3.28 o
  10   1   4      482.39      481.67      8.75 o
  11   1   4      101.14      109.38      6.32 o
  12   1   4        2.50        5.46      4.21 o
  13   1   4       52.98       52.64      5.60 o
  14   1   4        8.46        5.42      4.46 o
  15   1   4      101.64      105.49      7.41 o
 -18   2   4       26.61       24.37      3.41 o
 -17   2   4        5.47        7.56      2.81 o
 -16   2   4      350.11      357.77      7.75 o
 -15   2   4      461.47      457.14      8.39 o
 -14   2   4        3.39        4.20      1.50 o
 -13   2   4       23.67       21.49      1.67 o
 -12   2   4       34.91       35.20      1.74 o
 -11   2   4       53.79       56.66      1.93 o
 -10   2   4       85.80       79.07      1.99 o
  -9   2   4       54.74       49.45      1.51 o
  -8   2   4      229.30      212.02      2.71 o
  -7   2   4      480.54      460.41      5.08 o
  -6   2   4     1020.65     1026.47      6.70 o
  -5   2   4      122.70      116.32      1.83 o
  -4   2   4      348.12      338.43      3.07 o
  -3   2   4       21.85       20.61      1.11 o
  -2   2   4      122.96      139.81      2.33 o
  -1   2   4        2.62        2.90      1.31 o
   0   2   4      493.34      490.11      5.40 o
   1   2   4     1663.28     1685.07      8.84 o
   2   2   4      748.73      748.18      6.02 o
   3   2   4      481.69      518.28      5.20 o
   4   2   4      132.63      133.02      3.22 o
   5   2   4      456.44      443.73      8.37 o
   6   2   4      275.90      274.26      4.81 o
   7   2   4        3.30        4.33      3.06 o
   8   2   4       78.22       83.54      3.88 o
   9   2   4        0.00        1.01      2.18 o
  10   2   4       17.76       18.16      2.93 o
  11   2   4       97.88       88.40      4.41 o
  12   2   4       46.45       50.89      3.72 o
  13   2   4       11.90        9.39      3.80 o
  14   2   4      147.47      172.63      8.30 o
  15   2   4       34.45       40.69      5.81 o
 -17   3   4       14.40       10.22      2.38 o
 -16   3   4        8.38        9.28      2.32 o
 -15   3   4       37.18       38.38      2.82 o
 -14   3   4        0.27       -0.40      2.01 o
 -13   3   4        4.05        3.32      1.70 o
 -12   3   4      152.96      159.96      3.33 o
 -11   3   4        0.08        0.73      1.34 o
 -10   3   4      403.95      400.72      9.89 o
  -9   3   4      136.82      153.60      2.70 o
  -8   3   4       45.37       51.46      1.52 o
  -7   3   4       61.39       53.70      1.56 o
  -6   3   4      166.77      161.96      2.23 o
  -5   3   4      429.90      424.51      3.72 o
  -4   3   4      526.19      529.85      4.08 o
  -3   3   4      126.58      126.05      2.10 o
  -2   3   4      176.69      176.28      2.35 o
  -1   3   4      162.33      154.71      2.75 o
   0   3   4       59.53       65.82      1.72 o
   1   3   4       62.15       60.97      1.70 o
   2   3   4      177.77      151.43      2.93 o
   3   3   4      111.18      114.34      2.75 o
   4   3   4      116.71      118.93      3.13 o
   5   3   4      303.94      314.65      4.34 o
   6   3   4       38.14       33.93      2.41 o
   7   3   4       56.64       62.48      5.06 o
   8   3   4       45.62       42.19      4.42 o
   9   3   4       97.72       76.61      5.23 o
  10   3   4      206.78      179.02      5.34 o
  11   3   4       73.55       64.45      3.81 o
  12   3   4        6.85        6.57      4.21 o
  13   3   4       12.22       12.60      4.25 o
  14   3   4        0.01        0.45      4.32 o
 -16   4   4       31.08       28.96      4.06 o
 -15   4   4       62.85       66.52      3.76 o
 -14   4   4      173.33      172.24      4.94 o
 -13   4   4       10.39       11.45      1.61 o
 -12   4   4       31.08       34.90      2.38 o
 -11   4   4        0.03        1.56      1.65 o
 -10   4   4      163.64      163.74      3.64 o
  -9   4   4      104.66      112.32      2.35 o
  -8   4   4       56.77       55.06      1.94 o
  -7   4   4       81.76       86.71      1.99 o
  -6   4   4      479.69      493.45      3.90 o
  -5   4   4      371.33      391.34      4.00 o
  -4   4   4       14.45       17.32      1.63 o
  -3   4   4      410.05      413.21      4.94 o
  -2   4   4        2.01        1.90      1.31 o
  -1   4   4        9.14        6.62      1.41 o
   0   4   4      472.83      465.25      4.13 o
   1   4   4        4.88        5.88      1.02 o
   2   4   4      252.11      258.91      3.44 o
   3   4   4       35.63       32.08      1.76 o
   4   4   4       29.91       35.89      2.13 o
   5   4   4      105.86      106.54      3.95 o
   6   4   4       23.44       18.21      2.52 o
   7   4   4      335.56      310.91      8.42 o
   8   4   4       18.22       26.68      2.34 o
   9   4   4      147.27      154.01      4.41 o
  10   4   4       12.08       10.62      3.90 o
  11   4   4        3.66        2.18      3.70 o
  12   4   4      224.09      225.33      9.00 o
  13   4   4        9.64       11.99      4.42 o
 -15   5   4      120.43      130.17      6.22 o
 -14   5   4      305.06      334.16      8.90 o
 -13   5   4      244.70      246.87      7.36 o
 -12   5   4       12.61       16.05      2.15 o
 -11   5   4       24.10       23.29      1.93 o
 -10   5   4        1.58        1.91      1.36 o
  -9   5   4        0.85        0.89      1.52 o
  -8   5   4      103.26      101.91      3.02 o
  -7   5   4       18.09       16.44      1.85 o
  -6   5   4        1.47        1.74      1.40 o
  -5   5   4        0.41        0.72      1.34 o
  -4   5   4        0.04        0.43      1.45 o
  -3   5   4       29.56       27.87      2.27 o
  -2   5   4        0.31        0.73      2.27 o
  -1   5   4     1166.03     1176.76      9.82 o
   0   5   4      428.64      419.62      6.02 o
   1   5   4      314.66      329.59      5.43 o
   2   5   4      993.34      974.04     10.41 o
   3   5   4       40.91       41.46      2.17 o
   4   5   4      208.00      215.57      4.01 o
   5   5   4       60.86       54.26      2.45 o
   6   5   4       17.39       18.41      3.20 o
   7   5   4      193.02      181.82      5.52 o
   8   5   4        7.39        4.59      2.86 o
   9   5   4       62.80       66.89      4.28 o
  10   5   4       40.70       48.71      4.06 o
  11   5   4       20.04       21.28      3.44 o
  12   5   4        5.68       10.59      3.34 o
 -13   6   4       22.48       15.53      5.78 o
 -12   6   4       11.67       16.97      5.78 o
 -11   6   4      246.58      265.72      7.97 o
 -10   6   4       35.08       36.63      3.90 o
  -9   6   4        2.82        3.34      3.03 o
  -8   6   4      166.73      167.91      9.21 o
  -7   6   4       40.29       45.69      3.07 o
  -6   6   4        2.54        2.21      1.72 o
  -5   6   4       30.45       27.14      2.28 o
  -4   6   4      227.46      214.93      7.68 o
  -3   6   4      123.95      121.82      4.43 o
  -2   6   4       35.27       36.42      3.17 o
  -1   6   4      624.97      621.67     14.04 o
   0   6   4       12.56       10.81      2.23 o
   1   6   4       79.05       79.82      3.64 o
   2   6   4      626.70      663.09      8.60 o
   3   6   4        1.79        3.99      2.04 o
   4   6   4        0.19        0.16      1.19 o
   5   6   4      110.91      107.18      3.87 o
   6   6   4      197.02      194.36      5.48 o
   7   6   4        2.69        1.58      2.51 o
   8   6   4       13.70       13.93      4.21 o
   9   6   4        0.32        0.10      3.73 o
  10   6   4      141.66      162.71      8.04 o
 -10   7   4       43.18       49.40      4.58 o
  -9   7   4        4.36        7.04      3.32 o
  -8   7   4        0.13       -0.19      3.29 o
  -7   7   4        0.64        2.53      3.38 o
  -6   7   4       38.82       38.78      4.21 o
  -5   7   4       88.63       90.02      5.55 o
  -4   7   4        0.30        0.72      3.29 o
  -3   7   4        9.88       10.69      3.44 o
  -2   7   4       10.62        7.31      2.49 o
  -1   7   4       15.13       14.65      2.60 o
   0   7   4       13.16       12.58      2.53 o
   1   7   4       37.78       42.54      4.68 o
   2   7   4      109.31      115.38      6.37 o
   3   7   4       49.87       55.43      5.19 o
   4   7   4        1.37       -1.27      3.70 o
   5   7   4      137.84      151.32      7.53 o
   6   7   4        0.01        0.95      3.05 o
   7   7   4       42.24       60.47      4.71 o
  -5   8   4       15.11        8.31      3.57 o
  -4   8   4       43.07       39.50      4.94 o
  -3   8   4       15.16       15.87      3.95 o
  -2   8   4        8.18       10.30      3.90 o
  -1   8   4        0.31       -0.50      3.70 o
   0   8   4        8.74        5.64      3.70 o
   1   8   4       15.90       19.10      4.32 o
   2   8   4        0.24       -1.50      4.06 o
 -18   1   5        1.58        2.35      4.46 o
 -17   1   5       90.41       94.04      4.35 o
 -16   1   5        0.28        1.08      2.13 o
 -15   1   5        1.07        1.74      2.04 o
 -14   1   5       15.29       14.79      1.57 o
 -13   1   5       61.01       61.62      1.88 o
 -12   1   5       21.15       21.02      1.00 o
 -11   1   5       58.88       57.61      2.45 o
 -10   1   5        5.66        4.91      1.43 o
  -9   1   5       64.03       66.48      2.21 o
  -8   1   5       10.98        7.54      1.20 o
  -7   1   5       62.45       61.62      1.87 o
  -6   1   5       48.57       51.67      1.49 o
  -5   1   5      345.74      347.04      3.54 o
  -4   1   5      132.58      115.71      1.84 o
  -3   1   5     1021.48     1025.07      8.58 o
  -2   1   5      339.60      323.45      5.13 o
  -1   1   5       97.73       85.49      3.02 o
   0   1   5     1156.91     1153.86      8.78 o
   1   1   5        1.51        3.55      1.66 o
   2   1   5      598.25      614.26      8.46 o
   3   1   5        4.14        6.44      1.71 o
   4   1   5      167.86      178.81      3.41 o
   5   1   5        0.07        0.51      1.59 o
   6   1   5       83.32       85.54      2.82 o
   7   1   5      479.15      482.35      8.44 o
   8   1   5      351.44      340.84      7.55 o
   9   1   5      197.85      208.78      8.04 o
  10   1   5       56.58       56.86      5.49 o
  11   1   5        8.10        5.77      4.21 o
  12   1   5       13.83       11.98      4.16 o
  13   1   5        3.69       -0.40      4.57 o
  14   1   5      103.26      122.17      7.65 o
 -18   2   5        0.59       -0.11      3.23 o
 -17   2   5       19.21       20.04      2.69 o
 -16   2   5       22.11       19.81      2.56 o
 -15   2   5       42.55       42.65      2.83 o
 -14   2   5        0.26       -0.17      1.98 o
 -13   2   5      140.11      141.74      2.93 o
 -12   2   5       13.82       12.91      1.16 o
 -11   2   5        0.01        0.47      0.66 o
 -10   2   5        0.02       -0.31      1.68 o
  -9   2   5        2.28        4.03      1.78 o
  -8   2   5       61.61       60.14      2.38 o
  -7   2   5      108.12      103.58      2.46 o
  -6   2   5       66.46       63.59      1.94 o
  -5   2   5      192.66      191.29      2.28 o
  -4   2   5        9.25       10.16      1.04 o
  -3   2   5      241.45      242.71      3.00 o
  -2   2   5       22.47       23.07      1.71 o
  -1   2   5      119.58      126.14      2.92 o
   0   2   5      273.04      281.79      4.76 o
   1   2   5       18.84       17.34      2.00 o
   2   2   5       23.95       27.68      1.77 o
   3   2   5       31.41       30.44      1.87 o
   4   2   5      101.49      107.44      2.83 o
   5   2   5        2.31        3.81      1.79 o
   6   2   5       21.77       21.78      2.44 o
   7   2   5      114.08      111.69      4.61 o
   8   2   5      177.40      174.98      5.51 o
   9   2   5        0.00       -0.15      2.53 o
  10   2   5       15.41        9.31      2.65 o
  11   2   5       12.59       11.37      3.83 o
  12   2   5      156.01      165.65      7.91 o
  13   2   5        2.53        3.53      4.42 o
 -17   3   5       41.88       43.74      3.50 o
 -16   3   5       87.09       89.88      4.18 o
 -15   3   5        4.48        3.75      2.32 o
 -14   3   5       20.57       23.29      2.74 o
 -13   3   5       12.95       13.77      2.05 o
 -12   3   5      100.95      102.38      2.55 o
 -11   3   5       21.80       24.45      1.49 o
 -10   3   5       27.16       27.49      1.62 o
  -9   3   5       49.94       46.98      2.75 o
  -8   3   5      206.84      227.52      4.69 o
  -7   3   5        7.46        5.58      1.00 o
  -6   3   5       11.43       14.62      1.12 o
  -5   3   5      484.11      496.07      4.06 o
  -4   3   5       78.39       77.75      1.89 o
  -3   3   5      345.20      356.70      3.59 o
  -2   3   5      499.52      506.50      4.89 o
  -1   3   5       74.63       75.24      2.28 o
   0   3   5       94.66      104.37      2.28 o
   1   3   5       73.36       70.69      2.29 o
   2   3   5       59.80       54.61      2.36 o
   3   3   5       35.46       40.21      2.69 o
   4   3   5       34.70       30.49      3.18 o
   5   3   5       41.73       44.84      2.77 o
   6   3   5       36.23       34.87      2.69 o
   7   3   5        0.17        2.08      2.31 o
   8   3   5       69.03       57.55      3.59 o
   9   3   5       23.60       25.95      2.95 o
  10   3   5       32.16       34.67      4.58 o
  11   3   5        3.50        0.86      3.95 o
  12   3   5        1.87        3.80      4.42 o
  13   3   5       14.15       24.65      4.86 o
 -16   4   5        1.78        1.96      3.03 o
 -15   4   5        1.83        2.56      2.32 o
 -14   4   5       28.17       31.49      2.92 o
 -13   4   5       31.68       32.32      2.83 o
 -12   4   5       18.19       14.37      2.03 o
 -11   4   5       77.67       79.73      2.71 o
 -10   4   5       23.43       21.83      1.79 o
  -9   4   5       30.41       30.94      1.60 o
  -8   4   5       17.91       19.47      1.59 o
  -7   4   5       15.05       15.93      1.54 o
  -6   4   5      127.86      129.56      2.45 o
  -5   4   5       14.01       12.97      1.21 o
  -4   4   5      110.73      105.90      2.06 o
  -3   4   5       33.20       32.85      1.07 o
  -2   4   5       14.17       12.47      0.87 o
  -1   4   5       19.07       20.45      1.25 o
   0   4   5       32.16       33.32      1.53 o
   1   4   5       10.11       10.54      1.38 o
   2   4   5       16.01       14.43      1.83 o
   3   4   5      698.91      665.22      7.11 o
   4   4   5       15.06       17.34      2.55 o
   5   4   5        0.03        0.36      2.30 o
   6   4   5        0.27        1.77      2.42 o
   7   4   5       21.25       16.60      3.55 o
   8   4   5       85.66       72.91      6.32 o
   9   4   5       32.84       29.27      4.51 o
  10   4   5       42.25       37.88      4.68 o
  11   4   5        2.74        1.65      3.99 o
  12   4   5        2.42        9.69      5.78 o
 -14   5   5       19.12       22.75      5.42 o
 -13   5   5       92.86       88.85      7.22 o
 -12   5   5       18.22       19.64      3.03 o
 -11   5   5        4.51        1.86      2.34 o
 -10   5   5       10.59       12.75      2.20 o
  -9   5   5       10.09       11.06      2.15 o
  -8   5   5       10.56       12.88      1.41 o
  -7   5   5        0.80        0.69      1.93 o
  -6   5   5       86.97       80.80      3.04 o
  -5   5   5        1.61        1.89      1.86 o
  -4   5   5      238.75      233.76      4.32 o
  -3   5   5      101.01       92.98      3.01 o
  -2   5   5      134.35      137.85      3.59 o
  -1   5   5      230.39      223.88      4.94 o
   0   5   5      270.51      270.05      5.92 o
   1   5   5      377.50      365.53      6.60 o
   2   5   5       11.74       11.22      1.47 o
   3   5   5       14.27       13.37      1.76 o
   4   5   5        0.89        1.05      1.74 o
   5   5   5      100.28       83.56      3.42 o
   6   5   5       19.14       17.22      2.22 o
   7   5   5       10.05       12.84      2.85 o
   8   5   5       10.28       11.30      3.07 o
   9   5   5       31.18       42.04      3.96 o
  10   5   5       57.34       57.68      4.39 o
 -12   6   5        2.63        0.00      5.06 o
 -11   6   5       70.36       72.59      7.58 o
 -10   6   5       82.52       83.56      4.86 o
  -9   6   5      133.58      136.88      4.53 o
  -8   6   5       49.18       51.14      3.30 o
  -7   6   5        0.25        0.20      2.11 o
  -6   6   5        5.73        6.23      2.24 o
  -5   6   5       67.17       60.72      4.42 o
  -4   6   5       54.56       51.29      3.66 o
  -3   6   5       70.34       68.44      3.23 o
  -2   6   5       58.91       57.37      3.53 o
  -1   6   5      208.55      201.14      5.53 o
   0   6   5       12.33       12.81      2.55 o
   1   6   5       31.48       31.84      2.96 o
   2   6   5       37.32       43.50      3.22 o
   3   6   5       20.77       19.95      2.59 o
   4   6   5       13.78       17.19      3.95 o
   5   6   5        2.58        2.17      3.70 o
   6   6   5        6.94       11.55      5.42 o
   7   6   5       26.40       27.47      4.57 o
   8   6   5       94.99      121.12      7.10 o
  -9   7   5       39.28       36.97      4.16 o
  -8   7   5        1.32        0.15      3.20 o
  -7   7   5       14.49       12.68      3.38 o
  -6   7   5        2.74        5.49      3.03 o
  -5   7   5       53.61       60.10      4.94 o
  -4   7   5        2.41        2.27      2.62 o
  -3   7   5        0.28        0.60      2.50 o
  -2   7   5       15.53       17.30      2.81 o
  -1   7   5       10.74       11.03      2.68 o
   0   7   5       56.80       55.95      4.94 o
   1   7   5       36.60       46.66      4.97 o
   2   7   5       75.78       78.15      5.86 o
   3   7   5       15.07       17.42      3.99 o
   4   7   5       47.11       48.07      5.11 o
   5   7   5        0.12        0.66      3.70 o
 -18   0   6        1.35        9.03      6.86 o
 -14   0   6        0.07        2.17      5.06 o
 -13   0   6      234.94      217.87     11.20 o
 -12   0   6      168.03      165.46     10.12 o
 -11   0   6     1093.95     1054.81     22.10 o
 -10   0   6       19.68       16.23      3.70 o
  -9   0   6       27.34       26.35      3.95 o
  -8   0   6     2441.16     2503.44     27.11 o
  -7   0   6      133.93      127.55      5.60 o
  -6   0   6        0.81        0.18      2.81 o
  -5   0   6      816.69      777.12      6.69 o
  -4   0   6        2.25        2.71      1.37 o
  -3   0   6      156.32      176.61      4.37 o
  -2   0   6      955.96      944.46      9.96 o
  -1   0   6        2.17        2.21      1.84 o
   0   0   6      292.39      266.20      5.42 o
   1   0   6       35.20       26.62      2.58 o
   2   0   6      491.91      481.52      7.65 o
   3   0   6        6.42       11.17      3.44 o
   4   0   6      780.60      727.18     17.74 o
   5   0   6     2456.73     2397.69     23.14 o
   6   0   6      444.38      422.58     10.35 o
   7   0   6        3.68        5.42      4.69 o
   8   0   6       11.54        5.78      5.78 o
   9   0   6      506.26      485.20     16.99 o
  10   0   6      143.48      151.35     11.20 o
  11   0   6       92.70      106.54     10.11 o
  12   0   6      145.21      159.65     12.28 o
 -17   1   6       44.28       47.39      5.23 o
 -16   1   6       82.05       90.43      6.25 o
 -15   1   6       24.58       27.81      6.14 o
 -14   1   6      283.08      274.81      5.53 o
 -13   1   6        7.05        9.15      1.71 o
 -12   1   6      354.02      343.83      5.31 o
 -11   1   6      763.70      741.93     15.59 o
 -10   1   6      213.38      205.10      4.26 o
  -9   1   6       44.73       41.12      2.57 o
  -8   1   6       86.85       84.74      2.20 o
  -7   1   6      247.24      256.01      5.23 o
  -6   1   6       41.28       42.67      1.85 o
  -5   1   6       49.32       47.83      2.15 o
  -4   1   6       36.08       35.75      1.50 o
  -3   1   6       82.21       86.13      2.27 o
  -2   1   6       40.26       42.18      2.30 o
  -1   1   6      102.57       95.98      2.86 o
   0   1   6      134.90      142.64      3.41 o
   1   1   6        0.06        1.00      1.71 o
   2   1   6      266.23      273.84      4.65 o
   3   1   6      243.32      241.14      5.04 o
   4   1   6       33.84       31.59      2.38 o
   5   1   6       27.84       32.62      2.78 o
   6   1   6       15.52       17.47      3.21 o
   7   1   6      438.65      469.44     11.57 o
   8   1   6      224.41      220.22      8.42 o
   9   1   6      107.88      113.51      7.02 o
  10   1   6        1.96        4.15      3.95 o
  11   1   6        0.77        2.40      4.16 o
  12   1   6       44.25       63.17      6.25 o
 -17   2   6       33.58       31.26      4.83 o
 -16   2   6        1.92        3.11      3.80 o
 -15   2   6       29.78       31.97      3.11 o
 -14   2   6       92.15       94.32      5.06 o
 -13   2   6       69.08       74.49      3.72 o
 -12   2   6      220.14      219.54     10.08 o
 -11   2   6       42.83       41.02      2.60 o
 -10   2   6        8.92        8.55      1.96 o
  -9   2   6       10.60        9.56      1.80 o
  -8   2   6       59.04       59.96      2.51 o
  -7   2   6       94.88      105.44      2.58 o
  -6   2   6        5.67        7.24      1.36 o
  -5   2   6        1.18        0.20      0.81 o
  -4   2   6      732.79      731.30      6.76 o
  -3   2   6      426.77      448.80      4.96 o
  -2   2   6        1.86        3.36      1.76 o
  -1   2   6      309.87      314.70      5.36 o
   0   2   6      225.40      213.35      4.66 o
   1   2   6       46.65       49.06      2.74 o
   2   2   6       90.31       95.13      3.03 o
   3   2   6      122.22      125.50      3.51 o
   4   2   6        3.67        2.16      2.10 o
   5   2   6       55.25       53.22      3.69 o
   6   2   6        0.02       -0.02      2.43 o
   7   2   6      120.49      112.14      5.00 o
   8   2   6       54.84       47.78      5.19 o
   9   2   6        1.81        6.32      3.83 o
  10   2   6        0.24        1.58      3.99 o
  11   2   6        4.37        5.57      4.42 o
  12   2   6       29.74       37.20      5.45 o
 -16   3   6       26.02       23.47      5.42 o
 -15   3   6       20.06       19.24      3.00 o
 -14   3   6       66.80       64.74      5.24 o
 -13   3   6        3.92        4.04      2.40 o
 -12   3   6       19.34       16.26      2.31 o
 -11   3   6        0.54        0.47      2.00 o
 -10   3   6       41.35       43.13      2.90 o
  -9   3   6      344.39      327.18      8.33 o
  -8   3   6       17.19       14.83      1.79 o
  -7   3   6      178.12      176.73      2.51 o
  -6   3   6        2.44        2.86      0.99 o
  -5   3   6        0.37        1.66      1.11 o
  -4   3   6      153.54      143.17      2.58 o
  -3   3   6      120.70      124.27      2.73 o
  -2   3   6       68.59       75.81      2.36 o
  -1   3   6      156.57      149.69      3.39 o
   0   3   6       15.64       15.76      2.65 o
   1   3   6       20.64       25.17      2.26 o
   2   3   6       74.13       83.12      3.28 o
   3   3   6       10.75       12.81      2.53 o
   4   3   6       70.32       60.80      3.32 o
   5   3   6        9.94       15.53      2.64 o
   6   3   6      195.43      166.74      5.06 o
   7   3   6       17.87       15.93      2.49 o
   8   3   6       62.30       56.26      5.09 o
   9   3   6        1.89        2.25      4.07 o
  10   3   6        3.52        3.61      4.09 o
  11   3   6       29.24       28.02      4.85 o
 -15   4   6       32.46       27.16      3.79 o
 -14   4   6       69.18       66.77      4.32 o
 -13   4   6      101.11       99.71      7.40 o
 -12   4   6        0.21       -0.88      2.67 o
 -11   4   6        0.02        1.25      2.42 o
 -10   4   6       44.29       37.37      2.75 o
  -9   4   6      206.18      192.40      7.02 o
  -8   4   6       10.91       14.50      1.54 o
  -7   4   6       77.60       79.96      2.14 o
  -6   4   6       45.04       43.62      1.75 o
  -5   4   6      212.87      204.29      3.30 o
  -4   4   6      403.34      413.75      5.47 o
  -3   4   6       21.45       21.02      1.57 o
  -2   4   6       64.64       65.65      2.74 o
  -1   4   6      274.84      276.91      3.99 o
   0   4   6      161.86      162.01      3.50 o
   1   4   6       81.24       87.49      2.81 o
   2   4   6       77.48       70.07      3.29 o
   3   4   6      147.32      134.28      5.13 o
   4   4   6        1.89        1.88      2.52 o
   5   4   6      102.48      107.94      7.40 o
   6   4   6      130.92      136.44      7.77 o
   7   4   6       11.83       15.88      2.89 o
   8   4   6      124.93      126.99      6.77 o
   9   4   6       22.69       18.30      4.42 o
  10   4   6       11.96        9.15      4.06 o
 -13   5   6        0.51        0.72      3.97 o
 -12   5   6       22.66       17.12      3.06 o
 -11   5   6       29.86       26.56      3.44 o
 -10   5   6        0.19        0.00      2.81 o
  -9   5   6       45.79       48.47      2.80 o
  -8   5   6        9.80        9.76      2.01 o
  -7   5   6       50.37       55.89      3.23 o
  -6   5   6      119.60      130.77      3.84 o
  -5   5   6      277.46      287.91      5.43 o
  -4   5   6       92.66       99.44      3.60 o
  -3   5   6        0.02       -0.18      2.11 o
  -2   5   6      649.91      661.24     11.07 o
  -1   5   6      211.91      220.57      5.69 o
   0   5   6        8.13        7.48      1.24 o
   1   5   6      318.36      319.77      4.70 o
   2   5   6       60.99       67.86      2.71 o
   3   5   6        0.63        1.22      1.84 o
   4   5   6       51.13       52.06      3.04 o
   5   5   6       24.44       24.59      2.61 o
   6   5   6        0.48        0.77      2.86 o
   7   5   6       43.52       49.80      3.90 o
   8   5   6        5.36        5.69      4.25 o
 -11   6   6       65.83       60.31      6.86 o
 -10   6   6        5.59        5.78      4.33 o
  -9   6   6        4.37        6.41      2.94 o
  -8   6   6       83.04       83.49      5.09 o
  -7   6   6        9.08       10.36      2.43 o
  -6   6   6        1.80        2.46      2.07 o
  -5   6   6      108.86      106.60      3.93 o
  -4   6   6      126.83      139.98      5.00 o
  -3   6   6       27.81       28.94      3.13 o
  -2   6   6      190.13      194.61      5.65 o
  -1   6   6        3.27        2.78      2.34 o
   0   6   6       20.02       20.49      2.77 o
   1   6   6      163.25      163.75      5.34 o
   2   6   6       22.55       23.69      3.02 o
   3   6   6       40.91       36.99      4.58 o
   4   6   6       51.42       59.95      7.22 o
   5   6   6       17.73       22.75      5.78 o
   6   6   6      176.48      196.51     11.92 o
  -7   7   6        1.93        2.17      5.06 o
  -6   7   6        7.31        5.36      2.76 o
  -5   7   6        0.73        0.62      2.60 o
  -4   7   6      145.70      150.58      5.44 o
  -3   7   6       43.21       48.39      3.67 o
  -2   7   6       10.36        7.87      2.58 o
  -1   7   6       24.63       29.60      4.69 o
   0   7   6        0.86        1.08      3.32 o
   1   7   6       36.11       37.92      4.60 o
 -16   1   7        6.26        3.24      3.70 o
 -15   1   7       46.41       41.14      4.97 o
 -14   1   7       10.25        6.66      3.90 o
 -13   1   7       11.32       11.92      3.83 o
 -12   1   7        0.91        1.28      3.80 o
 -11   1   7       40.20       41.44      4.60 o
 -10   1   7        0.54       -0.19      3.55 o
  -9   1   7      101.44      102.06      4.64 o
  -8   1   7       30.49       28.25      3.35 o
  -7   1   7      127.84      134.33      5.88 o
  -6   1   7       27.68       27.21      2.01 o
  -5   1   7       21.08       20.64      1.11 o
  -4   1   7       14.79       14.64      1.37 o
  -3   1   7       76.72       76.76      2.57 o
  -2   1   7       47.42       50.49      2.38 o
  -1   1   7      205.15      209.20      5.35 o
   0   1   7      283.73      273.04      7.96 o
   1   1   7       76.35       67.31      3.76 o
   2   1   7        1.92        1.33      2.43 o
   3   1   7       79.26       73.23      3.98 o
   4   1   7        1.32        0.42      2.74 o
   5   1   7      470.40      467.49      9.24 o
   6   1   7        9.95       10.92      3.28 o
   7   1   7       97.44       96.74      5.18 o
   8   1   7       52.87       60.75      5.74 o
   9   1   7       65.55       71.40      6.11 o
  10   1   7       95.84      124.67      9.03 o
 -16   2   7        0.41        0.72      5.42 o
 -15   2   7        0.30        0.72      5.42 o
 -14   2   7       12.47       13.72      5.78 o
 -13   2   7       27.40       29.58      4.57 o
 -12   2   7        0.26       -0.08      1.60 o
 -11   2   7        4.11        5.16      1.62 o
 -10   2   7        0.02       -0.09      1.47 o
  -9   2   7       32.74       33.20      2.35 o
  -8   2   7        1.81        0.72      1.31 o
  -7   2   7       59.66       53.15      2.10 o
  -6   2   7       41.77       40.88      2.45 o
  -5   2   7      145.49      142.10      2.05 o
  -4   2   7        0.82        0.64      1.41 o
  -3   2   7       97.03      100.82      2.93 o
  -2   2   7        5.07        4.24      2.36 o
  -1   2   7        3.30        3.78      2.36 o
   0   2   7       13.02       11.38      2.44 o
   1   2   7       45.22       46.26      3.43 o
   2   2   7        4.23        3.61      2.50 o
   3   2   7      145.77      145.41      5.32 o
   4   2   7       86.17       79.19      4.37 o
   5   2   7        8.42        9.57      3.57 o
   6   2   7      110.11      102.29      5.11 o
   7   2   7       35.28       44.98      3.95 o
   8   2   7       45.54       60.50      5.81 o
   9   2   7       13.66       15.35      4.60 o
  10   2   7       20.50       23.85      4.85 o
 -15   3   7        5.29        4.69      5.06 o
 -14   3   7       13.11       13.00      5.42 o
 -13   3   7       23.85       17.33      5.42 o
 -12   3   7       87.94       82.75      5.78 o
 -11   3   7        0.42        1.71      1.77 o
 -10   3   7       21.12       21.00      2.16 o
  -9   3   7      120.83      116.18      3.65 o
  -8   3   7        7.30        5.83      1.63 o
  -7   3   7      198.11      192.09      3.81 o
  -6   3   7      187.14      179.38      5.31 o
  -5   3   7       98.02      100.28      2.69 o
  -4   3   7      114.95      113.20      3.15 o
  -3   3   7      198.20      199.77      3.78 o
  -2   3   7       41.93       43.50      2.56 o
  -1   3   7       14.75       12.48      2.10 o
   0   3   7       15.16       16.35      2.75 o
   1   3   7        6.48        7.54      2.55 o
   2   3   7       25.44       23.66      3.02 o
   3   3   7       26.84       22.10      3.07 o
   4   3   7       26.23       22.30      3.70 o
   5   3   7       18.88       16.12      3.57 o
   6   3   7       11.72        8.41      3.61 o
   7   3   7       46.18       38.75      3.93 o
   8   3   7        0.92        1.62      3.83 o
   9   3   7        7.69       17.64      4.93 o
 -14   4   7       52.57       54.17      6.50 o
 -13   4   7        5.57        2.59      2.67 o
 -12   4   7        4.73        4.33      2.60 o
 -11   4   7        0.00       -0.43      2.40 o
 -10   4   7        6.51        6.80      2.40 o
  -9   4   7      157.27      155.69      5.14 o
  -8   4   7        6.87        6.38      2.05 o
  -7   4   7       62.19       60.09      2.20 o
  -6   4   7        5.33        4.36      1.48 o
  -5   4   7        0.73        0.33      1.33 o
  -4   4   7       34.33       33.06      1.88 o
  -3   4   7       17.50       15.63      1.77 o
  -2   4   7      103.87      109.49      3.06 o
  -1   4   7      438.77      458.68      5.76 o
   0   4   7        0.77        1.63      1.86 o
   1   4   7        4.80        5.22      1.95 o
   2   4   7        7.66        6.54      2.24 o
   3   4   7        9.69        9.98      2.41 o
   4   4   7       59.87       54.88      4.32 o
   5   4   7        0.11        1.92      2.93 o
   6   4   7        6.33        3.79      3.06 o
   7   4   7       12.04       10.43      2.92 o
   8   4   7        5.70        1.59      4.14 o
 -12   5   7        6.38        7.35      2.77 o
 -11   5   7        3.09        2.92      2.67 o
 -10   5   7       21.27       23.56      3.44 o
  -9   5   7        3.60        3.17      2.68 o
  -8   5   7       61.70       64.25      4.08 o
  -7   5   7       49.60       48.20      3.64 o
  -6   5   7       24.31       25.07      2.38 o
  -5   5   7       40.18       39.50      2.74 o
  -4   5   7        0.19        0.36      2.13 o
  -3   5   7      274.63      285.66      6.10 o
  -2   5   7        0.22       -0.84      2.19 o
  -1   5   7        0.19       -0.51      2.19 o
   0   5   7       49.43       47.53      3.50 o
   1   5   7       74.15       69.13      4.60 o
   2   5   7       25.70       24.02      3.70 o
   3   5   7        1.35        1.44      2.81 o
   4   5   7        0.00       -1.05      2.93 o
   5   5   7       45.46       60.31      6.86 o
   6   5   7       25.79       23.47      6.14 o
  -9   6   7       34.32       37.35      3.64 o
  -8   6   7       18.47       17.48      3.11 o
  -7   6   7        0.96        0.19      2.83 o
  -6   6   7        9.25       13.94      3.26 o
  -5   6   7      242.39      246.63      7.09 o
  -4   6   7       22.75       26.56      2.76 o
  -3   6   7       30.88       34.72      3.19 o
  -2   6   7       23.37       22.02      3.07 o
  -1   6   7        2.61        4.82      2.53 o
   0   6   7        0.01        0.97      2.48 o
   1   6   7        0.11       -1.05      2.58 o
   2   6   7        1.63        0.36      4.69 o
   3   6   7        0.82        2.17      4.33 o
 -15   0   8      835.82      803.48     23.51 o
 -14   0   8       83.33       84.15      9.39 o
 -13   0   8       25.14       22.75      6.14 o
 -12   0   8      574.23      509.84     18.08 o
 -11   0   8       51.16       48.75      7.58 o
 -10   0   8       10.42       11.92      6.14 o
  -9   0   8       12.14       13.00      6.14 o
  -8   0   8      212.81      213.88     11.20 o
  -7   0   8       76.55       81.26      8.31 o
  -6   0   8       73.13       69.68      4.88 o
  -5   0   8       98.15       99.43      3.33 o
  -4   0   8       49.69       47.59      2.94 o
  -3   0   8       20.11       18.51      2.55 o
  -2   0   8      623.12      580.89     23.51 o
  -1   0   8       94.29       95.40      4.81 o
   0   0   8      418.75      381.47     17.71 o
   1   0   8     1000.08      899.53     69.69 o
   2   0   8       33.86       35.98      4.51 o
   3   0   8        7.69        5.78      5.42 o
   4   0   8       64.68       65.37      7.58 o
   5   0   8       84.58       89.01      6.25 o
   6   0   8        7.44        5.62      4.06 o
   7   0   8       59.72       75.12      9.03 o
   8   0   8       31.26       31.42      7.22 o
 -15   1   8       86.82       76.35      6.51 o
 -14   1   8       88.39       68.32      6.11 o
 -13   1   8        4.52        6.30      3.70 o
 -12   1   8       30.97       30.90      4.83 o
 -11   1   8        3.20        2.86      3.70 o
 -10   1   8       60.65       57.29      5.09 o
  -9   1   8        2.67        3.43      3.57 o
  -8   1   8       24.80       22.46      4.34 o
  -7   1   8       43.24       39.84      2.22 o
  -6   1   8       74.14       70.24      3.02 o
  -5   1   8        0.01        0.95      0.71 o
  -4   1   8       38.24       41.68      2.08 o
  -3   1   8      147.32      142.28      3.50 o
  -2   1   8       29.39       29.14      2.31 o
  -1   1   8       18.30       17.85      2.09 o
   0   1   8        3.99        2.86      1.93 o
   1   1   8        5.56        6.39      2.13 o
   2   1   8      131.90      131.51      6.88 o
   3   1   8      236.65      235.71     10.84 o
   4   1   8      331.19      342.07      8.54 o
   5   1   8       25.52       28.19      3.74 o
   6   1   8       59.43       54.90      4.59 o
   7   1   8       75.74       87.44      5.39 o
   8   1   8        9.56       14.80      4.34 o
 -15   2   8       18.89       17.92      4.94 o
 -14   2   8       11.01       16.90      4.83 o
 -13   2   8        8.22       11.26      4.16 o
 -12   2   8        8.06        6.32      3.83 o
 -11   2   8       11.46       12.69      4.21 o
 -10   2   8      122.67      123.71      7.77 o
  -9   2   8        8.65       11.43      3.90 o
  -8   2   8      101.71       92.89      4.56 o
  -7   2   8       28.92       28.44      2.32 o
  -6   2   8      256.10      245.66      9.96 o
  -5   2   8      203.18      189.88      4.04 o
  -4   2   8        0.75        0.93      1.11 o
  -3   2   8        0.15        0.23      2.28 o
  -2   2   8        1.67        3.56      2.34 o
  -1   2   8       71.44       68.83      5.57 o
   0   2   8        1.10        2.63      2.36 o
   1   2   8        0.22        0.80      3.64 o
   2   2   8       17.33       17.68      3.38 o
   3   2   8      252.97      255.01      7.21 o
   4   2   8       15.93       14.43      3.32 o
   5   2   8       17.97       20.45      4.46 o
   6   2   8       20.22       16.99      3.47 o
   7   2   8        9.18        7.22      3.47 o
   8   2   8        0.01       -0.62      4.32 o
 -14   3   8       17.75       16.25      6.50 o
 -13   3   8       52.29       48.76      5.45 o
 -12   3   8       25.77       23.66      4.87 o
 -11   3   8       23.34       20.07      4.60 o
 -10   3   8        6.78        7.68      2.32 o
  -9   3   8        0.04        0.47      2.04 o
  -8   3   8        9.01       13.79      2.50 o
  -7   3   8       20.29       20.60      2.78 o
  -6   3   8      100.27       96.44      4.27 o
  -5   3   8       20.43       22.05      1.92 o
  -4   3   8       26.93       24.83      1.93 o
  -3   3   8        3.06        3.54      1.86 o
  -2   3   8        1.57        1.33      1.86 o
  -1   3   8       61.11       62.84      3.72 o
   0   3   8       84.57       85.26      4.56 o
   1   3   8        2.89        1.31      2.81 o
   2   3   8        0.14        1.28      2.96 o
   3   3   8        2.31        2.97      2.92 o
   4   3   8        0.40       -0.03      3.44 o
   5   3   8      100.29      100.28      6.00 o
   6   3   8        2.74        1.82      3.44 o
   7   3   8       28.51       29.49      3.80 o
 -12   4   8        4.98        6.32      3.83 o
 -11   4   8        0.02       -1.02      3.99 o
 -10   4   8       40.93       35.00      3.23 o
  -9   4   8       61.63       61.44      3.94 o
  -8   4   8      110.47      117.11      4.91 o
  -7   4   8        4.17        3.28      2.58 o
  -6   4   8       56.67       53.24      3.88 o
  -5   4   8      286.03      297.73      7.18 o
  -4   4   8       34.69       35.68      2.53 o
  -3   4   8        8.68        8.11      2.48 o
  -2   4   8      146.68      148.28      4.13 o
  -1   4   8      114.85      113.39      3.85 o
   0   4   8        3.32        4.24      2.08 o
   1   4   8        4.51        5.48      2.13 o
   2   4   8       78.44       77.17      3.97 o
   3   4   8       51.44       54.66      3.67 o
   4   4   8        5.72        7.22      4.69 o
   5   4   8       12.29       13.72      5.42 o
  -9   5   8       68.57       72.62      4.37 o
  -8   5   8        0.27        0.28      2.92 o
  -7   5   8       14.17       13.11      3.02 o
  -6   5   8       48.98       53.06      4.19 o
  -5   5   8      399.89      411.49      8.85 o
  -4   5   8        1.80        1.53      2.75 o
  -3   5   8       23.09       26.00      3.65 o
  -2   5   8       16.86       16.41      2.55 o
  -1   5   8        0.63        0.49      2.45 o
   0   5   8        0.86        1.42      3.12 o
   1   5   8        1.99        4.54      3.03 o
   2   5   8        8.11        7.47      3.18 o
 -13   1   9       11.81        9.73      4.42 o
 -12   1   9       13.75       13.52      5.24 o
 -11   1   9        3.75        6.14      4.34 o
 -10   1   9       91.10       90.86      6.76 o
  -9   1   9       46.55       49.54      5.49 o
  -8   1   9       14.55       18.11      4.32 o
  -7   1   9       28.41       26.48      4.51 o
  -6   1   9       26.45       21.63      4.32 o
  -5   1   9       49.49       45.11      7.76 o
  -4   1   9       11.23       12.95      3.95 o
  -3   1   9        0.01        0.54      3.32 o
  -2   1   9       66.37       67.36      5.74 o
  -1   1   9       66.96       69.97      5.86 o
   0   1   9        1.07        1.26      4.21 o
   1   1   9      117.30      112.76      6.99 o
   2   1   9       89.90       88.11      6.51 o
   3   1   9        5.11        7.85      3.32 o
   4   1   9        1.86        2.06      3.44 o
   5   1   9        7.29        9.48      3.15 o
 -12   2   9        1.24        1.62      3.83 o
 -11   2   9        2.55        3.41      4.16 o
 -10   2   9        1.01        1.81      4.34 o
  -9   2   9        2.74        3.81      4.21 o
  -8   2   9        1.24        1.59      3.80 o
  -7   2   9       51.48       53.51      5.60 o
  -6   2   9       12.04       11.74      4.09 o
  -5   2   9        1.54        0.69      3.95 o
  -4   2   9       24.26       29.21      4.57 o
  -3   2   9      144.90      157.81      8.13 o
  -2   2   9        4.58        7.94      4.09 o
  -1   2   9       51.37       45.46      5.09 o
   0   2   9       27.07       35.26      7.04 o
   1   2   9       21.39       20.59      4.72 o
   2   2   9      126.75      133.77      5.95 o
   3   2   9       11.24       15.01      3.51 o
   4   2   9        6.83        8.35      3.46 o
   5   2   9       26.14       24.84      4.60 o
 -11   3   9       57.20       57.06      5.86 o
 -10   3   9       30.88       35.93      4.85 o
  -9   3   9       47.91       42.27      7.94 o
  -8   3   9       16.70       14.93      4.32 o
  -7   3   9       55.01       61.72      5.74 o
  -6   3   9       11.39       14.00      4.46 o
  -5   3   9       10.21       11.40      4.21 o
  -4   3   9       11.07       12.53      4.32 o
  -3   3   9       39.64       32.28      4.97 o
  -2   3   9       40.30       39.69      5.24 o
  -1   3   9        0.66        0.12      2.56 o
   0   3   9       64.17       59.42      7.11 o
   1   3   9       27.99       23.74      3.56 o
   2   3   9        7.36        6.18      3.13 o
   3   3   9       13.22        9.36      3.42 o
  -9   4   9       16.51       13.84      4.57 o
  -8   4   9      109.88      127.45      7.65 o
  -7   4   9       63.68       66.16      5.87 o
  -6   4   9       11.70        8.01      4.16 o
  -5   4   9       33.30       40.27      5.36 o
  -4   4   9       33.36       39.63      5.23 o
  -3   4   9        3.65        6.82      3.70 o
  -2   4   9       50.71       51.23      5.71 o
  -1   4   9        1.93        4.51      4.09 o
   0   4   9        6.16        6.43      3.99 o
   1   4   9       16.92       19.30      3.23 o
 -10   0  10       20.62       23.47      7.58 o
  -9   0  10        1.61       -0.72      6.86 o
  -8   0  10       19.62       22.03      7.58 o
  -7   0  10        0.36        4.69      6.14 o
  -6   0  10       17.84       17.69      6.86 o
  -5   0  10        0.02        4.33      6.14 o
  -4   0  10       49.22       47.31      8.31 o
  -3   0  10      436.16      446.03     18.43 o
  -2   0  10        0.59        0.72      6.14 o
  -1   0  10        0.23        1.81      5.78 o
   0   0  10       24.28       20.58      6.86 o
   1   0  10       61.81       67.17      9.03 o
 -10   1  10       10.10       11.55      4.97 o
  -9   1  10       31.41       28.36      5.36 o
  -8   1  10        0.01        0.59      4.16 o
  -7   1  10       87.46       95.95      6.90 o
  -6   1  10        1.45        1.26      4.60 o
  -5   1  10       41.00       37.88      5.36 o
  -4   1  10       19.76       24.25      4.94 o
  -3   1  10        2.96        1.30      3.95 o
  -2   1  10      211.39      229.02      9.58 o
  -1   1  10      100.79       98.93      6.88 o
   0   1  10       61.84       69.92      6.38 o
   1   1  10        0.00        2.19      4.42 o
  -8   2  10        1.25        3.38      4.32 o
  -7   2  10       49.33       48.34      5.74 o
  -6   2  10        7.27        9.65      4.16 o
  -5   2  10      108.56      116.00      7.65 o
  -4   2  10       60.71       56.80      5.86 o
  -3   2  10       45.91       54.87      6.00 o
  -2   2  10        1.60        0.85      4.21 o
  -1   2  10       28.42       26.72      5.11 o
   0   2  10        2.84        2.52      4.25 o
 
